# Supplementary material for: 1,3-Benzothia­zole-2(3H)-selone
Source: Acta Crystallogr Sect E Struct Rep Online. 2011 Oct 29;67(Pt 11):o3050. doi: 10.1107/S1600536811043339 (PMC3247443; doi:10.1107/S1600536811043339)
Supplement: Supplementary file 1 [file e-67-o3050-sup1.cif]

##############################################################################
#                                                                            #
# This CIF contains the data in a paper accepted for publication in          #
# Acta Crystallographica Section E. It conforms to the requirements of       #
# Notes for Authors for Acta Crystallographica Section E, and has been       #
# peer reviewed under the auspices of the IUCr Commission on Journals.       #
#                                                                            #
# Full details of the Crystallographic Information File format               #
# are given in the paper "The Crystallographic Information File (CIF):       #
# a New Standard Archive File for Crystallography" by S. R. Hall, F. H.      #
# Allen and I. D. Brown [Acta Cryst. (1991), A47, 655-685].                  #
#                                                                            #
# The current version of the core CIF dictionary is obtainable from          #
# ftp://ftp.iucr.org/pub/cif_core.dic.                                       #
#                                                                            #
# Software is freely available for graphical display of the structure(s)     #
# in this CIF. For information consult the CIF software page                 #
# http://www.iucr.org/resources/cif/software.                                #
#                                                                            #
# This file may be used for bona fide research purposes within the           #
# scientific community so long as proper attribution is given to the journal # 
# article from which it was obtained.                                        #
#                                                                            #
##############################################################################
data_global
_audit_creation_method     'from SHELXL97 CIF and IUCr SHELXL97-template'
_journal_date_recd_electronic     2011-10-10
_journal_date_accepted     2011-10-19
_journal_name_full     'Acta Crystallographica, Section E'
_journal_year     2011
_journal_volume     67
_journal_issue     11
_journal_page_first     o3050
_journal_page_last     o3050
_journal_paper_category     QO
_journal_coeditor_code     RK2309
_publ_contact_author_name     'Gunay Z. Mammadova'
_publ_contact_author_address
;
Baku State University, Z. Khalilov St. 23, Baku, AZ-1148, Azerbaijan
;
_publ_contact_author_email     'gunka479@mail.ru'
_publ_contact_author_fax     '+994(012)4983376'
_publ_contact_author_phone     '+994(012)5108547'
_publ_section_title
;
1,3-Benzothiazole-2(3<i>H</i>)-selone
;
loop_
    _publ_author_name
    _publ_author_footnote
    _publ_author_address
    'Gunay Z. Mammadova' .
;
Baku State University,
Z. Khalilov Street 23, Baku AZ-1148, Azerbaijan
;
    'Zhanna V. Matsulevich' .
;
R. E. Alekseev Nizhny Novgorod State Technical University,
24 Minin Street, Nizhny Novgorod 603950, Russian Federation
;
    'Vladimir K. Osmanov' .
;
R. E. Alekseev Nizhny Novgorod State Technical University,
24 Minin Street, Nizhny Novgorod 603950, Russian Federation
;
    'Alexander V. Borisov' .
;
R. E. Alekseev Nizhny Novgorod State Technical University,
24 Minin Street, Nizhny Novgorod 603950, Russian Federation
;
    'Victor N. Khrustalev' .
;
X-ray Structural Centre,
A. N. Nesmeyanov Institute of Organoelement Compounds,
Russian Academy of Sciences,
28 Vavilov Street, Moscow 119991, Russian Federation
;
data_I
_audit_creation_method     'SHELXL97'
_chemical_name_systematic
;
1,3-Benzothiazole-2(3<i>H</i>)-selone
;
_chemical_name_common     ?
_chemical_formula_moiety     'C7 H5 N S Se'
_chemical_formula_sum     'C7 H5 N S Se'
_chemical_formula_iupac     'C7 H5 N S Se'
_chemical_formula_weight     214.15
_chemical_melting_point_gt     346
_chemical_melting_point_lt     347
_symmetry_cell_setting     monoclinic
_symmetry_space_group_name_H-M     'P 21/n'
_symmetry_space_group_name_Hall     '-P 2yn'
loop_
    _symmetry_equiv_pos_as_xyz
    'x, y, z'
    '-x+1/2, y+1/2, -z+1/2'
    '-x, -y, -z'
    'x-1/2, -y-1/2, z-1/2'
_cell_length_a     8.0420(4)
_cell_length_b     6.0818(3)
_cell_length_c     15.1836(7)
_cell_angle_alpha     90.00
_cell_angle_beta     101.1950(10)
_cell_angle_gamma     90.00
_cell_volume     728.50(6)
_cell_formula_units_Z     4
_cell_measurement_reflns_used     6338
_cell_measurement_theta_min     2.58
_cell_measurement_theta_max     30.00
_cell_measurement_temperature     100(2)
_exptl_crystal_description     'prism'
_exptl_crystal_colour     'pale-yellow'
_exptl_crystal_size_max     0.30
_exptl_crystal_size_mid     0.21
_exptl_crystal_size_min     0.18
_exptl_crystal_density_diffrn     1.952
_exptl_crystal_density_meas     ?
_exptl_crystal_density_method     'not measured'
_exptl_crystal_F_000     416
_exptl_absorpt_coefficient_mu     5.351
_exptl_absorpt_correction_type     multi-scan
_exptl_absorpt_process_details     '(<i>SADABS</i>; Sheldrick, 1998)'
_exptl_absorpt_correction_T_min     0.297
_exptl_absorpt_correction_T_max     0.446
_exptl_special_details     ?
_diffrn_ambient_temperature     100(2)
_diffrn_radiation_type     'MoK\a'
_diffrn_radiation_wavelength     0.71073
_diffrn_radiation_source     'fine-focus sealed tube'
_diffrn_radiation_monochromator     'graphite'
_diffrn_measurement_device_type     'Bruker SMART 1K CCD'
_diffrn_measurement_method     '\f and \w'
_diffrn_detector_area_resol_mean     ?
_diffrn_reflns_number     8129
_diffrn_reflns_av_R_equivalents     0.0197
_diffrn_reflns_av_sigmaI/netI     0.0159
_diffrn_reflns_theta_min     2.68
_diffrn_reflns_theta_max     30.00
_diffrn_reflns_theta_full     30.00
_diffrn_measured_fraction_theta_max     0.993
_diffrn_measured_fraction_theta_full     0.993
_diffrn_reflns_limit_h_min     -11
_diffrn_reflns_limit_h_max     11
_diffrn_reflns_limit_k_min     -8
_diffrn_reflns_limit_k_max     8
_diffrn_reflns_limit_l_min     -20
_diffrn_reflns_limit_l_max     21
_refine_special_details
;
 Refinement of <i>F</i>^2^ against ALL reflections. The weighted
 <i>R</i>-factor <i>wR</i> and goodness of fit <i>S</i> are based on
 <i>F</i>^2^, conventional <i>R</i>-factors <i>R</i> are based on <i>F</i>,
 with <i>F</i> set to zero for negative <i>F</i>^2^. The threshold expression
 of <i>F</i>^2^ > \s<i>F</i>^2^ is used only for calculating
 <i>R</i>-factors(gt) <i>etc</i>. and is not relevant to the choice of
 reflections for refinement. <i>R</i>-factors based on <i>F</i>^2^ are
 statistically about twice as large as those based on <i>F</i>, and
 <i>R</i>-factors based on ALL data will be even larger.
;
_reflns_number_total     2108
_reflns_number_gt     2042
_reflns_threshold_expression     I>2\s(I)
_refine_ls_structure_factor_coef     Fsqd
_refine_ls_matrix_type     full
_refine_ls_R_factor_all     0.0172
_refine_ls_R_factor_gt     0.0164
_refine_ls_wR_factor_gt     0.0409
_refine_ls_wR_factor_ref     0.0413
_refine_ls_goodness_of_fit_ref     1.001
_refine_ls_restrained_S_all     1.001
_refine_ls_number_reflns     2108
_refine_ls_number_parameters     91
_refine_ls_number_restraints     0
_refine_ls_hydrogen_treatment     constr
_refine_ls_weighting_scheme     calc
_refine_ls_weighting_details
           'calc w=1/[\s^2^(Fo^2^)+(0.023P)^2^+0.371P] where P=(Fo^2^+2Fc^2^)/3'
_atom_sites_solution_hydrogens     difmap
_atom_sites_solution_primary     direct
_atom_sites_solution_secondary     difmap
_refine_ls_shift/su_max     0.001
_refine_ls_shift/su_mean     0.000
_refine_diff_density_max     0.437
_refine_diff_density_min     -0.285
_refine_ls_extinction_method     'none'
_refine_ls_extinction_coef     ?
loop_
    _atom_type_symbol
    _atom_type_description
    _atom_type_scat_dispersion_real
    _atom_type_scat_dispersion_imag
    _atom_type_scat_source
    'C' 'C' 0.0033 0.0016
                         'International Tables Vol C Tables 4.2.6.8 and 6.1.1.4'
    'H' 'H' 0.0000 0.0000
                         'International Tables Vol C Tables 4.2.6.8 and 6.1.1.4'
    'N' 'N' 0.0061 0.0033
                         'International Tables Vol C Tables 4.2.6.8 and 6.1.1.4'
    'S' 'S' 0.1246 0.1234
                         'International Tables Vol C Tables 4.2.6.8 and 6.1.1.4'
    'Se' 'Se' -0.0929 2.2259
                         'International Tables Vol C Tables 4.2.6.8 and 6.1.1.4'
_computing_data_collection     '<i>SMART</i> (Bruker, 1998)'
_computing_cell_refinement     '<i>SAINT</i> (Bruker, 1998)'
_computing_data_reduction     '<i>SAINT</i> (Bruker, 1998)'
_computing_structure_solution     '<i>SHELXTL</i> (Sheldrick, 2008)'
_computing_structure_refinement     '<i>SHELXTL</i> (Sheldrick, 2008)'
_computing_molecular_graphics     '<i>SHELXTL</i> (Sheldrick, 2008)'
_computing_publication_material     '<i>SHELXTL</i> (Sheldrick, 2008)'
loop_
    _atom_site_type_symbol
    _atom_site_label
    _atom_site_fract_x
    _atom_site_fract_y
    _atom_site_fract_z
    _atom_site_U_iso_or_equiv
    _atom_site_adp_type
    _atom_site_calc_flag
    _atom_site_refinement_flags
    _atom_site_occupancy
    _atom_site_symmetry_multiplicity
    _atom_site_disorder_assembly
    _atom_site_disorder_group
    Se Se1 1.277060(14) 0.076249(19) 0.579287(8) 0.01478(5) Uani d . 1 1 . .
    S S1 1.17970(3) 0.51668(5) 0.661496(19) 0.01522(6) Uani d . 1 1 . .
    C C2 1.12217(14) 0.27701(18) 0.60187(7) 0.01301(19) Uani d . 1 1 . .
    N N3 0.95281(12) 0.26504(16) 0.57732(6) 0.01391(18) Uani d . 1 1 . .
    H H3 0.9022 0.1543 0.5457 0.017 Uiso calc R 1 1 . .
    C C3A 0.86204(14) 0.43853(18) 0.60496(8) 0.0126(2) Uani d . 1 1 . .
    C C4 0.68634(15) 0.4594(2) 0.59126(8) 0.0155(2) Uani d . 1 1 . .
    H H4 0.6135 0.3500 0.5601 0.019 Uiso calc R 1 1 . .
    C C5 0.62189(15) 0.6465(2) 0.62499(8) 0.0170(2) Uani d . 1 1 . .
    H H5 0.5026 0.6659 0.6160 0.020 Uiso calc R 1 1 . .
    C C6 0.72815(15) 0.8072(2) 0.67190(8) 0.0167(2) Uani d . 1 1 . .
    H H6 0.6801 0.9335 0.6940 0.020 Uiso calc R 1 1 . .
    C C7 0.90347(15) 0.7839(2) 0.68649(8) 0.0160(2) Uani d . 1 1 . .
    H H7 0.9762 0.8923 0.7185 0.019 Uiso calc R 1 1 . .
    C C7A 0.96916(14) 0.59737(19) 0.65275(8) 0.0133(2) Uani d . 1 1 . .
loop_
    _atom_site_aniso_label
    _atom_site_aniso_U_11
    _atom_site_aniso_U_22
    _atom_site_aniso_U_33
    _atom_site_aniso_U_12
    _atom_site_aniso_U_13
    _atom_site_aniso_U_23
    Se1 0.01251(7) 0.01418(7) 0.01708(7) 0.00142(4) 0.00145(4) -0.00172(4)
    S1 0.01046(12) 0.01552(13) 0.01887(13) -0.00113(9) 0.00088(10) -0.00449(10)
    C2 0.0133(5) 0.0130(5) 0.0125(5) 0.0000(4) 0.0020(4) 0.0006(4)
    N3 0.0125(4) 0.0132(4) 0.0155(4) -0.0010(3) 0.0015(3) -0.0021(3)
    C3A 0.0121(5) 0.0134(5) 0.0123(5) -0.0008(4) 0.0022(4) 0.0001(4)
    C4 0.0124(5) 0.0177(5) 0.0158(5) -0.0016(4) 0.0013(4) 0.0001(4)
    C5 0.0128(5) 0.0219(6) 0.0168(5) 0.0018(4) 0.0040(4) 0.0019(4)
    C6 0.0172(5) 0.0179(5) 0.0159(5) 0.0032(4) 0.0052(4) 0.0001(4)
    C7 0.0160(5) 0.0163(5) 0.0154(5) 0.0000(4) 0.0024(4) -0.0026(4)
    C7A 0.0114(5) 0.0149(5) 0.0134(5) -0.0012(4) 0.0021(4) -0.0009(4)
_geom_special_details
;
 All s.u.'s (except the s.u. in the dihedral angle between two l.s. planes)
 are estimated using the full covariance matrix. The cell s.u.'s are taken
 into account individually in the estimation of s.u.'s in distances, angles
 and torsion angles; correlations between s.u.'s in cell parameters are only
 used when they are defined by crystal symmetry. An approximate (isotropic)
 treatment of cell s.u.'s is used for estimating s.u.'s involving l.s. planes.
;
loop_
    _geom_bond_atom_site_label_1
    _geom_bond_atom_site_label_2
    _geom_bond_site_symmetry_2
    _geom_bond_distance
    _geom_bond_publ_flag
    Se1 C2 . 1.8236(11) ?
    S1 C2 . 1.7308(12) ?
    S1 C7A . 1.7430(12) ?
    C2 N3 . 1.3425(14) ?
    N3 C3A . 1.3933(14) ?
    N3 H3 . 0.8800 ?
    C3A C4 . 1.3935(16) ?
    C3A C7A . 1.3997(15) ?
    C4 C5 . 1.3890(17) ?
    C4 H4 . 0.9500 ?
    C5 C6 . 1.3986(17) ?
    C5 H5 . 0.9500 ?
    C6 C7 . 1.3913(16) ?
    C6 H6 . 0.9500 ?
    C7 C7A . 1.3906(16) ?
    C7 H7 . 0.9500 ?
loop_
    _geom_angle_atom_site_label_1
    _geom_angle_atom_site_label_2
    _geom_angle_atom_site_label_3
    _geom_angle_site_symmetry_1
    _geom_angle_site_symmetry_3
    _geom_angle
    _geom_angle_publ_flag
    C2 S1 C7A . . 92.31(5) ?
    N3 C2 S1 . . 110.16(8) ?
    N3 C2 Se1 . . 127.21(9) ?
    S1 C2 Se1 . . 122.63(6) ?
    C2 N3 C3A . . 115.97(10) ?
    C2 N3 H3 . . 122.0 ?
    C3A N3 H3 . . 122.0 ?
    N3 C3A C4 . . 126.82(10) ?
    N3 C3A C7A . . 111.91(10) ?
    C4 C3A C7A . . 121.25(10) ?
    C5 C4 C3A . . 117.37(11) ?
    C5 C4 H4 . . 121.3 ?
    C3A C4 H4 . . 121.3 ?
    C4 C5 C6 . . 121.69(11) ?
    C4 C5 H5 . . 119.2 ?
    C6 C5 H5 . . 119.2 ?
    C7 C6 C5 . . 120.67(11) ?
    C7 C6 H6 . . 119.7 ?
    C5 C6 H6 . . 119.7 ?
    C7A C7 C6 . . 118.04(11) ?
    C7A C7 H7 . . 121.0 ?
    C6 C7 H7 . . 121.0 ?
    C7 C7A C3A . . 120.96(11) ?
    C7 C7A S1 . . 129.39(9) ?
    C3A C7A S1 . . 109.64(8) ?
loop_
    _geom_torsion_atom_site_label_1
    _geom_torsion_atom_site_label_2
    _geom_torsion_atom_site_label_3
    _geom_torsion_atom_site_label_4
    _geom_torsion_site_symmetry_1
    _geom_torsion_site_symmetry_2
    _geom_torsion_site_symmetry_3
    _geom_torsion_site_symmetry_4
    _geom_torsion
    _geom_torsion_publ_flag
    C7A S1 C2 N3 . . . . 0.42(9) ?
    C7A S1 C2 Se1 . . . . -179.05(7) ?
    S1 C2 N3 C3A . . . . -1.00(13) ?
    Se1 C2 N3 C3A . . . . 178.44(8) ?
    C2 N3 C3A C4 . . . . -177.14(11) ?
    C2 N3 C3A C7A . . . . 1.19(14) ?
    N3 C3A C4 C5 . . . . 179.72(11) ?
    C7A C3A C4 C5 . . . . 1.53(17) ?
    C3A C4 C5 C6 . . . . -0.77(18) ?
    C4 C5 C6 C7 . . . . -0.13(18) ?
    C5 C6 C7 C7A . . . . 0.29(18) ?
    C6 C7 C7A C3A . . . . 0.46(17) ?
    C6 C7 C7A S1 . . . . -178.39(9) ?
    N3 C3A C7A C7 . . . . -179.85(10) ?
    C4 C3A C7A C7 . . . . -1.41(17) ?
    N3 C3A C7A S1 . . . . -0.80(12) ?
    C4 C3A C7A S1 . . . . 177.64(9) ?
    C2 S1 C7A C7 . . . . 179.17(12) ?
    C2 S1 C7A C3A . . . . 0.22(9) ?
loop_
    _geom_hbond_atom_site_label_D
    _geom_hbond_atom_site_label_H
    _geom_hbond_atom_site_label_A
    _geom_hbond_site_symmetry_A
    _geom_hbond_distance_DH
    _geom_hbond_distance_HA
    _geom_hbond_distance_DA
    _geom_hbond_angle_DHA
    _geom_hbond_publ_flag
    N3 H3 Se1 3_756 0.88 2.56 3.4165(10) 163 yes
