# Supplementary material for: 1,3-Benzothia­zole-2(3H)-selone
Source: Acta Crystallogr Sect E Struct Rep Online. 2011 Oct 29;67(Pt 11):o3050. doi: 10.1107/S1600536811043339 (PMC3247443; doi:10.1107/S1600536811043339)
Supplement: Supplementary file 2 [file e-67-o3050-Isup2.hkl]

# 
# h,k,l, Fc-squared, Fo-squared, sigma(Fo-squared) and status flag 
# 
data_I
_shelx_title ' SeH in P2(1)/n' 
_shelx_refln_list_code          4 
_shelx_F_calc_maximum      176.05 
_exptl_crystal_F_000       416.00 
_reflns_d_resolution_high  0.7107 
 
loop_ 
 _symmetry_equiv_pos_as_xyz 
 'x, y, z' 
 '-x+1/2, y+1/2, -z+1/2' 
 '-x, -y, -z' 
 'x-1/2, -y-1/2, z-1/2' 
 
_cell_length_a     8.0420 
_cell_length_b     6.0818 
_cell_length_c    15.1836 
_cell_angle_alpha  90.000 
_cell_angle_beta  101.195 
_cell_angle_gamma  90.000 
 
_shelx_F_squared_multiplier     1.000 
 
loop_ 
 _refln_index_h 
 _refln_index_k 
 _refln_index_l 
 _refln_F_squared_calc 
 _refln_F_squared_meas 
 _refln_F_squared_sigma 
 _refln_observed_status 
   2   0   0    16945.43    15915.42    246.21 o 
   4   0   0     2201.60     2127.75     36.63 o 
   6   0   0      205.84      199.71      5.59 o 
   8   0   0        4.11        7.24      2.93 o 
  10   0   0       74.77       68.06      4.85 o 
   1   1   0     2523.43     2655.96     26.65 o 
   2   1   0      366.60      347.40      4.66 o 
   3   1   0     5503.21     5534.82     65.00 o 
   4   1   0     1088.11     1107.24     12.57 o 
   5   1   0     6404.25     6064.68    109.03 o 
   6   1   0     1550.21     1504.21     19.72 o 
   7   1   0     2226.84     2301.15     28.69 o 
   8   1   0      414.54      424.09     14.46 o 
   9   1   0      668.18      663.06     10.83 o 
  10   1   0      369.85      370.25      7.04 o 
  11   1   0      494.35      499.70      8.75 o 
   0   2   0     5585.51     5551.08     95.86 o 
   1   2   0    12294.42    12480.88    133.61 o 
   2   2   0     9534.42     9653.07     96.22 o 
   3   2   0     6786.61     6978.78     72.72 o 
   4   2   0     1224.60     1221.85     12.71 o 
   5   2   0     1307.60     1348.18     15.65 o 
   6   2   0      415.26      377.14      7.74 o 
   7   2   0      161.45      171.86      3.98 o 
   8   2   0      332.21      315.84      5.81 o 
   9   2   0       55.04       56.93      2.98 o 
  10   2   0       50.18       52.71      3.30 o 
   1   3   0      480.40      483.79      5.22 o 
   2   3   0     2510.47     2656.04     27.80 o 
   3   3   0     1289.50     1337.69     13.80 o 
   4   3   0     3790.70     3766.99     37.81 o 
   5   3   0      130.78      142.37      3.89 o 
   6   3   0      631.62      651.29      8.22 o 
   7   3   0        0.66        6.91      3.56 o 
   8   3   0     2580.17     2612.39     32.60 o 
   9   3   0       16.15       18.56      2.61 o 
  10   3   0      974.98     1006.83     14.38 o 
   0   4   0      158.47      188.82      3.54 o 
   1   4   0     8120.62     8068.59     80.20 o 
   2   4   0       36.04       33.44      1.14 o 
   3   4   0     3357.45     3361.60     33.83 o 
   4   4   0      600.06      571.04      6.53 o 
   5   4   0      118.52      138.26      2.57 o 
   6   4   0      515.97      509.65      6.81 o 
   7   4   0       91.40       93.05      5.54 o 
   8   4   0      481.92      505.52      8.17 o 
   9   4   0        0.91        0.93      2.49 o 
   1   5   0       12.60       15.67      1.04 o 
   2   5   0      283.41      278.63      3.66 o 
   3   5   0        6.51        8.31      1.76 o 
   4   5   0      800.24      841.40      9.31 o 
   5   5   0      202.65      219.84      3.51 o 
   6   5   0     1271.60     1282.47     15.09 o 
   7   5   0      629.09      649.89      9.60 o 
   8   5   0      174.29      168.71      4.52 o 
   9   5   0      853.19      942.70     28.40 o 
   0   6   0     2131.04     2203.25     40.48 o 
   1   6   0     1585.25     1600.80     21.17 o 
   2   6   0      721.03      727.18     10.42 o 
   3   6   0      117.32      130.64      4.24 o 
   4   6   0     1361.03     1423.61     19.19 o 
   5   6   0       29.91       30.90      3.69 o 
   6   6   0      810.00      822.51     17.32 o 
   7   6   0       45.80       52.58      6.48 o 
   1   7   0      130.99      133.41      3.60 o 
   2   7   0       50.57       53.62      3.18 o 
   3   7   0      140.10      130.64      4.57 o 
   4   7   0       10.29       12.96      2.90 o 
   5   7   0      248.60      256.96      9.26 o 
   6   7   0       39.54       48.63      4.61 o 
   0   8   0      420.51      456.76     17.44 o 
   1   8   0      138.30      142.84      7.18 o 
   2   8   0      685.31      686.49     16.36 o 
   3   8   0      162.69      174.81      7.84 o 
 -11   0   1      717.40      696.78     15.40 o 
  -9   0   1     4508.57     4326.63     74.84 o 
  -7   0   1     4152.76     3937.82     67.72 o 
  -5   0   1     2970.71     3006.33     57.33 o 
  -3   0   1      974.38      994.86     18.40 o 
  -1   0   1     6338.80     5881.23     83.83 o 
   1   0   1       51.65       54.04      1.74 o 
   3   0   1    12316.06    12558.03    212.07 o 
   5   0   1     2696.28     2586.32     44.61 o 
   7   0   1     2204.25     2011.09     35.78 o 
   9   0   1     1324.94     1303.44     32.40 o 
 -11   1   1      187.49      205.71      5.43 o 
 -10   1   1       22.33       27.43      2.83 o 
  -9   1   1       71.26       67.84      3.10 o 
  -8   1   1     1545.30     1475.24     19.25 o 
  -7   1   1     1483.26     1458.36     18.80 o 
  -6   1   1     7063.38     6725.58     80.34 o 
  -4   1   1    16340.78    16326.66    162.86 o 
  -3   1   1     1377.18     1294.42     13.27 o 
  -2   1   1    14173.72    13754.97    223.55 o 
  -1   1   1     3712.87     3910.53     50.81 o 
   0   1   1      348.55      380.90      3.95 o 
   1   1   1     3846.43     3997.44     39.81 o 
   2   1   1      304.24      330.82      3.62 o 
   3   1   1     1108.74     1176.96     12.09 o 
   4   1   1      114.32      110.25      1.99 o 
   5   1   1        0.57        0.60      0.94 o 
   6   1   1      319.11      312.19      5.23 o 
   7   1   1       70.20       55.65      2.42 o 
   8   1   1        3.74        5.12      2.04 o 
   9   1   1        5.82        4.96      2.32 o 
  10   1   1        8.18        6.62      2.58 o 
 -10   2   1      865.51      859.68     17.77 o 
  -9   2   1     1487.94     1453.01     19.22 o 
  -8   2   1     1283.94     1257.56     16.69 o 
  -7   2   1     1625.11     1626.39     20.72 o 
  -6   2   1     2040.26     1946.61     21.93 o 
  -5   2   1        4.89        8.51      1.20 o 
  -4   2   1      124.42      109.78      1.86 o 
  -3   2   1      558.57      608.40     10.01 o 
  -2   2   1       66.42       55.57      1.53 o 
  -1   2   1     2106.91     2254.66     25.53 o 
   0   2   1     1606.31     1723.85     21.61 o 
   1   2   1     7182.48     7443.12     74.07 o 
   2   2   1     1623.89     1538.36     15.61 o 
   3   2   1     1012.61      990.82     10.30 o 
   4   2   1     3989.24     4000.55     40.10 o 
   5   2   1      715.22      729.71      8.78 o 
   6   2   1     3092.71     3038.75     55.27 o 
   7   2   1      526.27      479.10      7.39 o 
   8   2   1     1423.39     1396.49     18.36 o 
   9   2   1      164.41      142.92      4.39 o 
  10   2   1      602.49      585.57      9.52 o 
 -10   3   1       47.07       48.60      3.25 o 
  -9   3   1      357.68      348.31      7.80 o 
  -8   3   1      142.26      148.06      4.05 o 
  -7   3   1     1511.10     1498.13     20.44 o 
  -6   3   1     1943.74     2004.20     26.67 o 
  -5   3   1    10296.86    10129.11    139.51 o 
  -4   3   1     1477.81     1478.86     15.29 o 
  -3   3   1     5561.90     5213.31     52.00 o 
  -1   3   1     6336.25     6278.72     66.03 o 
   0   3   1       54.87       56.47      1.26 o 
   1   3   1     1487.07     1420.90     23.24 o 
   2   3   1      657.57      680.68      7.25 o 
   3   3   1     1567.00     1595.47     16.34 o 
   4   3   1      696.56      666.93      7.34 o 
   5   3   1      275.42      258.17      3.54 o 
   6   3   1      105.61      110.38      3.02 o 
   7   3   1      208.56      204.10      4.33 o 
   8   3   1      394.92      390.19      6.74 o 
   9   3   1       50.20       53.09      3.52 o 
  10   3   1      232.75      227.32      5.66 o 
  -9   4   1       34.71       38.66      2.89 o 
  -8   4   1     1181.93     1212.06     16.27 o 
  -7   4   1       12.20       11.46      2.00 o 
  -6   4   1      887.67      870.72     10.62 o 
  -5   4   1       44.39       45.44      2.61 o 
  -4   4   1       12.58       10.61      1.11 o 
  -3   4   1      326.42      316.32      3.92 o 
  -2   4   1      381.97      363.06      5.51 o 
  -1   4   1      998.52     1026.10     10.70 o 
   0   4   1     2947.25     2961.26     30.77 o 
   1   4   1      171.96      199.42      2.64 o 
   2   4   1     2488.15     2451.28     24.80 o 
   3   4   1     1015.04     1004.24     10.68 o 
   4   4   1     2844.93     2873.86     29.17 o 
   5   4   1     1137.31     1122.41     12.06 o 
   6   4   1     3404.55     3463.77     38.22 o 
   7   4   1      815.15      820.66     11.46 o 
   8   4   1     1139.84     1172.42     15.85 o 
   9   4   1       82.03       88.88      3.65 o 
  -9   5   1      109.11      109.76      5.91 o 
  -8   5   1      230.01      233.15      7.57 o 
  -7   5   1     1271.38     1294.83     19.93 o 
  -6   5   1      316.23      330.41      5.83 o 
  -5   5   1     2033.72     1987.70     20.68 o 
  -4   5   1      613.31      605.48      7.84 o 
  -3   5   1     3005.14     2996.58     33.73 o 
  -2   5   1      927.98      881.84      9.49 o 
  -1   5   1      943.75      940.17      9.98 o 
   0   5   1     2746.62     2738.08     27.68 o 
   1   5   1      238.34      230.47      3.15 o 
   2   5   1     3541.95     3471.69     35.00 o 
   3   5   1      135.03      125.34      2.48 o 
   4   5   1      428.22      451.28      5.54 o 
   5   5   1       26.67       32.45      1.89 o 
   6   5   1       29.36       30.36      2.63 o 
   7   5   1       31.62       34.58      2.57 o 
   8   5   1      568.86      600.59     11.01 o 
  -8   6   1      385.72      387.96     15.17 o 
  -7   6   1       81.02       84.53      7.30 o 
  -6   6   1       91.03      101.51      5.28 o 
  -5   6   1      366.54      356.54      9.13 o 
  -4   6   1        0.14        2.06      2.36 o 
  -3   6   1       43.90       53.92      2.45 o 
  -2   6   1      136.15      140.98      4.38 o 
  -1   6   1      180.60      188.21      3.94 o 
   0   6   1       15.01       16.47      1.81 o 
   1   6   1      138.06      140.06      3.40 o 
   2   6   1      147.55      146.27      3.49 o 
   3   6   1     2418.59     2495.50     37.89 o 
   4   6   1      239.91      228.78      4.69 o 
   5   6   1     2667.57     2779.95     49.72 o 
   6   6   1       12.44       18.52      2.70 o 
   7   6   1     2716.01     2851.62     73.42 o 
  -6   7   1      362.41      399.70     12.92 o 
  -5   7   1       55.30       59.91      7.64 o 
  -4   7   1      685.85      687.10     19.19 o 
  -3   7   1        3.44        4.63      2.72 o 
  -2   7   1     1490.83     1500.98     23.87 o 
  -1   7   1      217.50      212.03      5.52 o 
   0   7   1     1492.87     1476.86     23.43 o 
   1   7   1      326.65      335.55      6.00 o 
   2   7   1     1863.48     1867.07     24.81 o 
   3   7   1      235.26      248.95     11.00 o 
   4   7   1      679.14      673.84     16.10 o 
   5   7   1        6.46        9.10      3.66 o 
   6   7   1       51.20       51.26      4.62 o 
  -4   8   1        1.31        2.60      3.29 o 
  -3   8   1       35.92       41.27      3.53 o 
  -2   8   1       62.45       69.23      3.84 o 
  -1   8   1       41.65       47.35      4.97 o 
   0   8   1       11.84        8.32      4.43 o 
   1   8   1       63.39       66.03      5.27 o 
   2   8   1      266.52      290.97     17.67 o 
   3   8   1      296.88      311.43     10.01 o 
 -10   0   2     2496.91     2409.65     62.55 o 
  -8   0   2     2755.51     2829.38    115.05 o 
  -6   0   2     5862.99     5746.22     97.35 o 
  -2   0   2      983.97     1014.26     30.94 o 
   0   0   2     1979.83     2138.99     30.91 o 
   2   0   2     2336.52     2441.18     52.70 o 
   4   0   2     2471.61     2712.44     46.31 o 
   6   0   2      515.62      509.73     10.59 o 
   8   0   2      716.21      757.48     15.47 o 
  10   0   2     1774.16     1700.11     31.88 o 
 -11   1   2     1301.38     1261.57     20.25 o 
 -10   1   2       34.95       27.41      3.42 o 
  -9   1   2      111.43      118.95      6.30 o 
  -8   1   2       94.71       85.38      3.27 o 
  -7   1   2       54.12       62.15      3.50 o 
  -6   1   2       42.28       43.45      1.75 o 
  -5   1   2     1419.26     1397.39     14.57 o 
  -4   1   2      556.66      554.52      7.29 o 
  -3   1   2     1582.02     1618.47     16.48 o 
  -2   1   2      100.62       90.56      1.76 o 
  -1   1   2     5975.07     6320.19     63.37 o 
   0   1   2     1280.72     1339.34     16.75 o 
   1   1   2     4811.00     5177.97     56.01 o 
   2   1   2     2208.49     2377.17     29.21 o 
   3   1   2     2017.60     1980.20     20.40 o 
   4   1   2      232.19      210.87      3.04 o 
   5   1   2     3371.71     3404.77     37.26 o 
   6   1   2      738.54      748.23     12.20 o 
   7   1   2     3002.92     2977.94     62.57 o 
   8   1   2      143.47      148.69      4.13 o 
   9   1   2     2136.62     2091.77     26.79 o 
  10   1   2      130.55      122.78      4.47 o 
 -10   2   2     1638.65     1699.03     32.18 o 
  -9   2   2     1665.84     1660.73     21.62 o 
  -8   2   2     2028.21     2014.45     30.57 o 
  -7   2   2     1208.98     1180.38     17.64 o 
  -6   2   2      670.53      660.41      8.25 o 
  -5   2   2     1491.36     1488.02     15.48 o 
  -4   2   2      593.05      592.88      8.62 o 
  -3   2   2     4986.52     5093.10     76.16 o 
  -2   2   2      665.56      714.81      7.44 o 
  -1   2   2     3386.27     3683.36     36.66 o 
   0   2   2      322.42      340.50      3.90 o 
   1   2   2      420.17      417.85      5.05 o 
   2   2   2     1555.80     1675.95     18.57 o 
   4   2   2      259.31      252.63      3.23 o 
   5   2   2       44.52       43.10      1.79 o 
   6   2   2      457.72      453.99      7.26 o 
   7   2   2      481.77      462.62      8.41 o 
   8   2   2      289.50      279.23      6.91 o 
   9   2   2     1067.53     1044.80     14.59 o 
  10   2   2     2036.40     2076.13     39.54 o 
 -10   3   2     1037.26     1086.53     18.07 o 
  -9   3   2        3.11        3.70      2.37 o 
  -8   3   2      160.13      163.80      4.13 o 
  -7   3   2      470.79      474.96      7.36 o 
  -6   3   2       73.09       71.47      2.21 o 
  -5   3   2      481.60      468.22      5.57 o 
  -4   3   2      331.54      303.09      3.80 o 
  -3   3   2      469.45      496.72      5.53 o 
  -2   3   2     6276.16     6509.18     64.57 o 
   0   3   2     3382.88     3392.23     33.86 o 
   1   3   2      174.43      170.64      3.11 o 
   2   3   2     8550.70     8903.50     88.48 o 
   3   3   2        3.06        4.13      1.24 o 
   4   3   2     4723.72     4672.46     46.78 o 
   5   3   2      190.70      186.27      3.21 o 
   6   3   2     2975.38     2886.59     35.34 o 
   7   3   2      666.32      664.42      9.65 o 
   8   3   2     1230.02     1199.79     16.12 o 
   9   3   2      291.95      285.87      5.96 o 
  10   3   2      276.81      291.72      6.31 o 
  -9   4   2     1390.73     1472.67     22.51 o 
  -8   4   2        2.64        3.62      2.27 o 
  -7   4   2     2559.08     2551.45     31.64 o 
  -6   4   2      624.14      639.31      8.18 o 
  -5   4   2     2825.70     2921.07     29.73 o 
  -4   4   2     1953.21     1965.94     21.30 o 
  -3   4   2     2519.19     2637.34     29.50 o 
  -2   4   2     2322.09     2295.07     26.59 o 
  -1   4   2     1337.97     1319.93     13.59 o 
   0   4   2      431.80      416.65      4.69 o 
   1   4   2     2771.39     2751.77     27.69 o 
   2   4   2        5.42       10.81      0.97 o 
   3   4   2      108.68      106.40      2.85 o 
   4   4   2     1316.81     1335.75     15.87 o 
   5   4   2       54.14       62.78      2.13 o 
   6   4   2      594.24      593.11      7.72 o 
   7   4   2      326.99      336.40     10.74 o 
   8   4   2       63.06       57.92      2.94 o 
   9   4   2      927.66      933.66     18.90 o 
  -9   5   2      141.91      148.24      6.60 o 
  -8   5   2        4.57        1.52      3.54 o 
  -7   5   2      253.37      260.49      7.63 o 
  -6   5   2       32.96       35.64      2.77 o 
  -5   5   2      228.09      227.41      4.01 o 
  -4   5   2      282.87      284.16      4.44 o 
  -3   5   2       55.31       63.77      2.08 o 
  -2   5   2      520.62      530.02      9.06 o 
  -1   5   2     4246.62     4152.96     46.10 o 
   0   5   2     2522.50     2471.13     27.82 o 
   1   5   2     4810.41     4671.07     51.72 o 
   2   5   2     1153.91     1116.53     13.13 o 
   3   5   2     2926.11     2911.71     32.73 o 
   4   5   2      456.80      494.31      6.88 o 
   5   5   2     1475.23     1475.40     19.19 o 
   6   5   2      980.61     1006.25     13.77 o 
   7   5   2      291.02      306.74      6.73 o 
   8   5   2      773.04      814.57     13.89 o 
  -8   6   2      253.88      261.05     12.35 o 
  -7   6   2       13.65       16.19      5.84 o 
  -6   6   2     1871.64     1912.89     36.34 o 
  -5   6   2       17.01       16.83      2.83 o 
  -4   6   2     2616.12     2673.01     40.63 o 
  -3   6   2       11.80       14.02      1.95 o 
  -2   6   2     4397.17     4209.37     62.62 o 
  -1   6   2       37.11       38.68      1.71 o 
   0   6   2     1500.44     1507.02     17.50 o 
   1   6   2       25.75       26.43      1.59 o 
   2   6   2       10.65       12.71      1.51 o 
   3   6   2      239.99      235.70      4.27 o 
   4   6   2      202.64      215.46      4.53 o 
   5   6   2      227.82      217.21      5.47 o 
   6   6   2      883.04      923.58     15.31 o 
   7   6   2        1.67        8.53      3.56 o 
  -6   7   2      107.63      102.60      5.69 o 
  -5   7   2       12.14        8.89      3.59 o 
  -4   7   2       14.67       16.32      3.42 o 
  -3   7   2      301.80      313.35      7.09 o 
  -2   7   2       26.80       27.81      3.96 o 
  -1   7   2      909.62      915.85     15.41 o 
   0   7   2      283.41      279.60      7.37 o 
   1   7   2     2678.33     2722.20     41.40 o 
   2   7   2      462.90      460.50      8.99 o 
   3   7   2     2469.14     2552.20     33.33 o 
   4   7   2       96.03      100.58      3.66 o 
   5   7   2      838.86      850.41     17.89 o 
   6   7   2      104.96      118.33     10.61 o 
  -4   8   2      738.86      761.92     14.15 o 
  -3   8   2     1063.11     1086.44     18.53 o 
  -2   8   2      995.52     1014.16     18.86 o 
  -1   8   2      509.92      494.44      9.89 o 
   0   8   2      267.02      274.01      6.83 o 
   1   8   2       10.13       11.68      4.19 o 
   2   8   2        0.89        3.19      4.21 o 
   3   8   2      113.66      121.27      6.96 o 
 -11   0   3       41.14       43.97      4.83 o 
  -9   0   3      110.42      119.07      6.50 o 
  -7   0   3     1214.38     1091.13     20.42 o 
  -5   0   3      842.34      891.51     13.63 o 
  -3   0   3     5464.78     5492.35    118.09 o 
  -1   0   3     1883.04     2028.01     47.88 o 
   1   0   3    19134.27    19015.03    519.08 o 
   3   0   3    16273.71    15861.90    328.89 o 
   5   0   3     4700.21     4368.04    173.15 o 
   7   0   3     1119.33     1049.03     19.86 o 
   9   0   3      259.44      254.32      8.24 o 
 -11   1   3      155.84      151.92      4.70 o 
 -10   1   3      661.71      636.53      9.87 o 
  -9   1   3      205.78      210.76      5.51 o 
  -8   1   3     1109.28     1032.36     13.98 o 
  -7   1   3      454.65      471.75      7.24 o 
  -6   1   3      909.56      898.68      9.84 o 
  -5   1   3     1219.89     1204.32     12.69 o 
  -4   1   3     3271.81     3351.16     33.69 o 
  -3   1   3     1631.81     1720.23     17.47 o 
  -2   1   3     4085.11     4108.18     40.87 o 
  -1   1   3     4709.17     4952.27     63.58 o 
   0   1   3     6278.67     6801.64     84.25 o 
   1   1   3       58.20       54.15      1.01 o 
   2   1   3      332.45      351.79      4.33 o 
   3   1   3        8.73        4.56      0.67 o 
   4   1   3     4248.46     4394.26     47.66 o 
   5   1   3     2226.65     2120.62     26.07 o 
   6   1   3     6576.37     6256.18     74.82 o 
   7   1   3     1403.14     1304.33     17.04 o 
   8   1   3     3969.99     3824.79     46.83 o 
   9   1   3      446.04      435.95      9.40 o 
  10   1   3      901.87      883.98     14.97 o 
 -10   2   3        8.50        7.77      2.63 o 
  -9   2   3      198.35      195.48      4.73 o 
  -8   2   3       28.74       29.17      2.34 o 
  -7   2   3        4.14        3.43      1.74 o 
  -6   2   3     1656.29     1593.69     18.17 o 
  -5   2   3      110.88      122.19      2.23 o 
  -4   2   3     2316.35     2241.41     22.76 o 
  -3   2   3      162.46      172.28      2.30 o 
  -2   2   3     2575.47     2535.81     27.79 o 
  -1   2   3      510.83      463.55      7.09 o 
   0   2   3     6822.21     6883.57     96.11 o 
   1   2   3     3277.48     3237.20     35.01 o 
   2   2   3     6784.06     6754.05     67.18 o 
   3   2   3     5470.09     5479.28     67.62 o 
   4   2   3     3929.03     4049.82     41.76 o 
   5   2   3     5829.87     5646.66     67.79 o 
   6   2   3      449.98      426.57      6.58 o 
   7   2   3       55.37       58.28      2.50 o 
   8   2   3      198.06      183.57      4.40 o 
   9   2   3       96.85       98.34      3.80 o 
  10   2   3       86.21       89.16      3.90 o 
 -10   3   3       72.50       86.91      4.24 o 
  -9   3   3      873.17      868.15     12.41 o 
  -8   3   3      216.32      227.56      4.82 o 
  -7   3   3     3621.90     3727.27     57.47 o 
  -6   3   3       27.36       28.56      1.64 o 
  -5   3   3     2384.92     2450.02     27.51 o 
  -4   3   3      103.77      112.96      2.03 o 
  -3   3   3     1921.80     1893.45     22.94 o 
  -2   3   3      832.15      846.21      8.84 o 
  -1   3   3     3587.65     3777.99     37.75 o 
   0   3   3     1582.11     1691.89     26.20 o 
   1   3   3       39.13       35.75      1.03 o 
   2   3   3      892.46      943.71      9.88 o 
   3   3   3      810.49      758.83      9.83 o 
   4   3   3       69.26       72.93      1.73 o 
   5   3   3     3311.64     3191.82     35.11 o 
   6   3   3     1112.60     1092.09     12.88 o 
   7   3   3     2459.73     2442.41     30.43 o 
   8   3   3      486.70      480.35      7.85 o 
   9   3   3     1651.03     1647.85     24.77 o 
  -9   4   3       98.37       96.62      4.28 o 
  -8   4   3       33.51       42.70      3.08 o 
  -7   4   3       59.58       61.56      2.65 o 
  -6   4   3      494.56      503.49      6.75 o 
  -5   4   3      763.58      745.69      9.55 o 
  -4   4   3     1109.50     1116.92     11.87 o 
  -3   4   3     3122.38     3038.05     30.60 o 
  -2   4   3     2634.80     2609.88     26.31 o 
  -1   4   3     1081.46     1110.94     11.54 o 
   0   4   3     4183.86     4192.83     41.88 o 
   1   4   3       69.03       72.09      2.01 o 
   2   4   3     4043.19     3890.51     38.91 o 
   3   4   3       55.36       55.12      1.60 o 
   4   4   3     5110.54     4906.78     49.23 o 
   5   4   3      237.28      235.50      4.17 o 
   6   4   3     1279.85     1313.75     17.01 o 
   7   4   3       14.19       16.50      2.21 o 
   8   4   3       72.29       73.57      3.20 o 
   9   4   3       19.02       18.10      2.75 o 
  -9   5   3      430.33      447.45     11.22 o 
  -8   5   3     1837.78     1957.14     35.79 o 
  -7   5   3      474.70      486.17     14.29 o 
  -6   5   3     2794.89     2822.72     55.63 o 
  -5   5   3      620.65      609.46     10.70 o 
  -4   5   3      996.04      979.29     13.49 o 
  -3   5   3      923.20      906.22     16.33 o 
  -2   5   3        5.89        5.86      1.21 o 
  -1   5   3      304.39      304.13      5.39 o 
   0   5   3        3.50        3.17      1.12 o 
   1   5   3      306.34      301.30      4.31 o 
   2   5   3      455.31      445.80      5.91 o 
   3   5   3      315.54      301.33      4.87 o 
   4   5   3       81.58       85.78      2.83 o 
   5   5   3     1553.79     1522.67     19.81 o 
   6   5   3      145.06      151.31      4.44 o 
   7   5   3     1093.55     1123.31     17.72 o 
   8   5   3      166.81      165.58      5.45 o 
  -8   6   3       43.85       42.00      7.03 o 
  -7   6   3      368.35      383.53      8.14 o 
  -6   6   3       43.64       44.40      3.30 o 
  -5   6   3     1004.00     1026.74     15.53 o 
  -4   6   3      123.58      114.75      3.54 o 
  -3   6   3     2994.73     2919.83     37.27 o 
  -2   6   3       15.60       16.83      1.87 o 
  -1   6   3     2190.75     2135.32     35.48 o 
   0   6   3        3.57        6.97      1.60 o 
   1   6   3     2510.01     2470.67     28.04 o 
   2   6   3      547.82      544.75      7.20 o 
   3   6   3      834.88      821.39     10.25 o 
   4   6   3      434.56      439.71      6.30 o 
   5   6   3      156.83      172.43      4.06 o 
   6   6   3      157.79      172.69      7.27 o 
   7   6   3      318.93      349.36      9.45 o 
  -6   7   3      986.84     1012.95     21.15 o 
  -5   7   3       89.36       93.00      4.46 o 
  -4   7   3      984.60      986.19     16.82 o 
  -3   7   3       39.15       41.05      3.17 o 
  -2   7   3        5.63        5.31      2.45 o 
  -1   7   3      117.43      105.83      4.21 o 
   0   7   3      193.06      186.70      5.18 o 
   1   7   3       23.29       26.06      2.84 o 
   2   7   3      213.02      216.26      5.71 o 
   3   7   3        4.36        3.32      2.59 o 
   4   7   3      380.21      373.33      9.55 o 
   5   7   3       13.42       17.66      3.74 o 
  -3   8   3      749.86      739.85     13.66 o 
  -2   8   3      935.41      954.45     16.55 o 
  -1   8   3      647.53      626.43     11.81 o 
   0   8   3      304.36      308.21      7.39 o 
   1   8   3      398.54      418.79      8.87 o 
   2   8   3      170.98      180.26      5.64 o 
   3   8   3      173.06      171.40      8.55 o 
 -10   0   4      844.81      853.62     17.39 o 
  -8   0   4     1430.72     1464.80     29.04 o 
  -6   0   4     6465.81     6433.17    139.22 o 
  -4   0   4     5266.24     5532.32     78.04 o 
  -2   0   4       52.16       62.66      1.78 o 
   0   0   4    27999.99    28200.47    934.30 o 
   2   0   4     9901.75     9868.23    199.43 o 
   4   0   4     6897.10     6760.25    142.24 o 
   6   0   4     4083.75     3867.79     66.18 o 
   8   0   4     1260.94     1215.58     37.13 o 
  10   0   4      421.92      447.57     19.78 o 
 -11   1   4       14.79       14.97      2.73 o 
 -10   1   4       33.74       32.39      2.74 o 
  -9   1   4       29.26       26.74      2.47 o 
  -8   1   4      202.87      187.28      4.31 o 
  -7   1   4      285.99      299.30      5.24 o 
  -6   1   4     1180.64     1190.19     13.88 o 
  -5   1   4     3310.07     3159.59     43.67 o 
  -4   1   4     1539.20     1541.85     19.52 o 
  -3   1   4    12801.75    12493.91    124.51 o 
  -2   1   4     2208.28     2285.81     23.00 o 
  -1   1   4    30992.04    28630.05    311.77 o 
   0   1   4    16020.26    16513.13    194.77 o 
   1   1   4    12543.87    12971.26    129.24 o 
   2   1   4      379.58      370.63      4.82 o 
   3   1   4     2034.73     2155.11     32.88 o 
   4   1   4      162.46      151.74      2.28 o 
   5   1   4      176.50      156.47      3.20 o 
   6   1   4       87.41       97.54      2.95 o 
   7   1   4      278.92      291.02      5.32 o 
   8   1   4       31.57       41.31      3.02 o 
   9   1   4      321.43      320.10      6.33 o 
  10   1   4       59.40       52.33      3.44 o 
 -11   2   4      614.41      652.02     14.66 o 
 -10   2   4      129.33      131.65      4.32 o 
  -9   2   4     1384.56     1415.67     18.72 o 
  -8   2   4     1473.48     1448.37     18.84 o 
  -7   2   4     1358.18     1353.20     17.51 o 
  -6   2   4      874.23      885.33     10.08 o 
  -5   2   4     1563.32     1473.12     15.39 o 
  -4   2   4     1351.25     1399.52     14.51 o 
  -2   2   4        4.48        9.00      0.94 o 
  -1   2   4      262.18      254.95      3.25 o 
   0   2   4     1813.75     1877.10     20.89 o 
   1   2   4     3438.63     3746.41     37.36 o 
   2   2   4     6567.55     6931.05     68.97 o 
   3   2   4     4799.21     4873.45     48.65 o 
   4   2   4     3434.62     3364.70     33.89 o 
   5   2   4     3277.89     3217.46     35.35 o 
   6   2   4       35.33       41.12      2.08 o 
   7   2   4     1407.88     1406.57     18.30 o 
   8   2   4      109.66      122.12      6.59 o 
   9   2   4      525.18      515.48      8.49 o 
  10   2   4       12.64       13.49      2.81 o 
 -10   3   4       92.62       97.95      4.37 o 
  -9   3   4      105.67      107.74      4.45 o 
  -8   3   4      546.71      571.71      8.69 o 
  -7   3   4      454.38      457.10      7.17 o 
  -6   3   4      258.59      277.35      3.95 o 
  -5   3   4       61.37       47.82      1.59 o 
  -4   3   4     6560.59     6605.00     65.76 o 
  -3   3   4     1204.49     1239.68     12.84 o 
  -2   3   4    11791.02    11729.58    116.65 o 
  -1   3   4     1606.52     1644.75     23.28 o 
   0   3   4     5934.85     5758.32     77.17 o 
   1   3   4      394.57      402.91      4.48 o 
   2   3   4     3044.78     3032.47     30.45 o 
   3   3   4       48.50       48.53      1.43 o 
   4   3   4      534.88      564.66      6.42 o 
   5   3   4      463.70      437.20      5.81 o 
   6   3   4       45.73       52.41      2.28 o 
   7   3   4      256.15      265.66      5.16 o 
   8   3   4      203.25      193.17      4.64 o 
   9   3   4       19.31       15.75      2.74 o 
 -10   4   4      232.56      238.90     11.54 o 
  -9   4   4      773.77      775.57     22.43 o 
  -8   4   4      153.62      158.26      4.95 o 
  -7   4   4      714.24      725.46     10.41 o 
  -6   4   4      277.94      269.74      4.46 o 
  -5   4   4     1410.16     1378.48     14.59 o 
  -4   4   4       50.07       52.77      2.06 o 
  -3   4   4      209.50      236.54      5.12 o 
  -2   4   4        0.13        0.97      0.90 o 
  -1   4   4      782.34      783.39     12.29 o 
   0   4   4       55.86       66.52      1.70 o 
   1   4   4     3812.72     3791.68     42.08 o 
   2   4   4       80.65       70.37      1.58 o 
   3   4   4     2561.34     2667.33     27.02 o 
   4   4   4      127.79      121.58      2.44 o 
   5   4   4      909.47      946.45     11.30 o 
   6   4   4       94.97       94.84      3.28 o 
   7   4   4     1215.92     1229.29     16.32 o 
   8   4   4     1215.45     1214.23     19.23 o 
   9   4   4      598.67      600.21     11.34 o 
  -9   5   4      321.70      338.43      9.68 o 
  -8   5   4        9.48        8.16      3.42 o 
  -7   5   4     1038.36     1065.78     23.93 o 
  -6   5   4      572.80      570.21     10.21 o 
  -5   5   4      738.97      772.56     11.19 o 
  -4   5   4     1169.24     1202.69     16.26 o 
  -3   5   4      618.40      611.56      8.94 o 
  -2   5   4     1972.10     1994.30     25.67 o 
  -1   5   4      353.79      341.19      5.36 o 
   0   5   4     4140.71     4172.88     46.41 o 
   1   5   4      332.21      330.10      4.66 o 
   2   5   4      887.49      872.33     10.55 o 
   3   5   4     1398.24     1326.41     15.55 o 
   4   5   4       43.48       41.23      1.91 o 
   5   5   4      159.77      156.59      3.79 o 
   6   5   4       70.04       79.63      3.64 o 
   7   5   4      180.37      194.21      5.46 o 
   8   5   4       36.49       37.30      3.51 o 
  -8   6   4      349.53      371.91     10.93 o 
  -7   6   4      157.87      158.12      5.38 o 
  -6   6   4      164.56      190.04      7.75 o 
  -5   6   4      176.70      186.70      4.58 o 
  -4   6   4       10.81       20.60      2.38 o 
  -3   6   4       45.37       42.68      2.41 o 
  -2   6   4        8.96       12.86      1.90 o 
  -1   6   4      221.40      222.25      4.43 o 
   0   6   4      270.16      268.05      4.89 o 
   1   6   4      660.42      641.22      9.31 o 
   2   6   4      161.73      157.70      3.62 o 
   3   6   4      347.91      333.03      5.06 o 
   4   6   4      705.69      708.52      9.19 o 
   5   6   4      142.68      143.34      3.80 o 
   6   6   4     1196.84     1254.10     19.41 o 
   7   6   4        4.09        9.22      2.98 o 
  -6   7   4      109.52      110.37      7.34 o 
  -5   7   4      855.01      839.99     14.92 o 
  -4   7   4       21.81       22.01      3.28 o 
  -3   7   4     1042.16     1064.07     17.87 o 
  -2   7   4      206.49      207.40      5.62 o 
  -1   7   4     1747.95     1696.16     26.75 o 
   0   7   4        1.18        2.88      2.57 o 
   1   7   4      560.70      556.92     10.40 o 
   2   7   4        2.24        9.57      5.61 o 
   3   7   4      346.49      357.10      7.79 o 
   4   7   4       95.34      110.44     12.72 o 
   5   7   4      683.07      729.47     18.73 o 
  -3   8   4       14.77       16.60      3.43 o 
  -2   8   4       70.14       74.35      4.16 o 
  -1   8   4       22.53       25.60      3.17 o 
   0   8   4       63.11       67.97      3.93 o 
   1   8   4       21.58       25.44      3.39 o 
   2   8   4      157.84      168.15      5.65 o 
 -11   0   5       79.31       93.71      6.02 o 
  -9   0   5     2734.69     2649.85     46.63 o 
  -7   0   5     9032.33     8631.99    145.22 o 
  -5   0   5    11627.78    11464.38    161.20 o 
  -3   0   5     8796.76     8621.46    121.32 o 
  -1   0   5     3429.67     3784.22    118.22 o 
   3   0   5       64.69       68.15      1.89 o 
   5   0   5       45.05       56.30      4.32 o 
   7   0   5       44.26       44.44      8.26 o 
   9   0   5      112.32      101.07      5.55 o 
 -11   1   5      338.35      350.50      6.86 o 
 -10   1   5     1800.30     1766.18     70.33 o 
  -9   1   5      342.49      315.51      5.91 o 
  -8   1   5     1088.91     1056.91     14.17 o 
  -7   1   5        0.90        1.16      1.65 o 
  -6   1   5       34.95       41.22      2.55 o 
  -5   1   5      184.32      212.05      5.81 o 
  -4   1   5     3676.05     3816.64     38.30 o 
  -3   1   5        8.70        9.34      1.66 o 
  -2   1   5     5315.09     5423.68     53.91 o 
  -1   1   5     1337.95     1352.58     15.04 o 
   0   1   5     1897.97     1865.69     18.75 o 
   1   1   5      253.73      242.77      2.84 o 
   2   1   5     3079.28     3052.21     33.12 o 
   3   1   5     2800.81     2968.59     33.78 o 
   4   1   5     2522.66     2554.25     27.58 o 
   5   1   5      254.37      242.67      6.33 o 
   6   1   5     2013.51     1967.40     24.57 o 
   7   1   5      610.89      543.91      8.24 o 
   8   1   5      692.45      659.43      9.86 o 
   9   1   5      476.54      494.28      8.31 o 
  10   1   5      858.96      837.74     12.63 o 
 -10   2   5      185.52      178.94      5.42 o 
  -9   2   5      852.71      837.87     11.93 o 
  -8   2   5     1763.20     1775.15     23.91 o 
  -7   2   5     2655.83     2616.18     32.28 o 
  -6   2   5     4566.56     4366.56     44.04 o 
  -5   2   5     6601.33     6477.46     64.69 o 
  -4   2   5     4435.34     4343.44     43.49 o 
  -3   2   5     1472.23     1441.96     14.80 o 
  -2   2   5     4934.17     5150.18     71.23 o 
  -1   2   5      201.25      187.03      3.03 o 
   0   2   5      670.30      612.24     12.15 o 
   1   2   5      683.14      754.50     11.23 o 
   3   2   5      413.25      421.44      4.86 o 
   4   2   5        2.70        5.77      0.92 o 
   5   2   5       35.80       38.62      1.85 o 
   6   2   5      153.06      157.84      4.63 o 
   7   2   5       50.19       43.02      2.41 o 
   8   2   5      517.37      481.18      9.41 o 
   9   2   5       28.97       32.11      2.95 o 
 -10   3   5      262.83      248.54      6.63 o 
  -9   3   5      872.17      870.46     14.34 o 
  -8   3   5       25.15       27.27      2.85 o 
  -7   3   5      268.55      264.05      4.44 o 
  -6   3   5      399.20      421.72      5.35 o 
  -5   3   5     1047.24      992.06     10.73 o 
  -4   3   5      632.97      614.51      8.56 o 
  -3   3   5      998.92      926.07     10.79 o 
  -2   3   5      579.17      523.48      5.71 o 
  -1   3   5     2639.43     2614.07     32.86 o 
   0   3   5     1204.22     1217.68     13.91 o 
   1   3   5     4371.68     4415.96     44.08 o 
   2   3   5        9.79       14.80      2.19 o 
   3   3   5     4277.83     4316.36     43.25 o 
   4   3   5      430.89      416.31      5.02 o 
   5   3   5     3685.65     3619.06     39.69 o 
   6   3   5       40.94       43.88      2.19 o 
   7   3   5     1600.97     1558.58     20.10 o 
   8   3   5      119.65      122.89      3.92 o 
   9   3   5      413.79      391.72      7.21 o 
  -9   4   5      116.49      120.07      6.02 o 
  -8   4   5     1790.00     1880.67     34.30 o 
  -7   4   5      143.86      136.00      4.46 o 
  -6   4   5     4887.60     4811.23     60.48 o 
  -5   4   5       11.37       16.91      2.04 o 
  -4   4   5     3679.75     3512.98     44.27 o 
  -3   4   5       89.40       81.19      2.53 o 
  -2   4   5     1664.23     1600.41     18.28 o 
  -1   4   5     2509.33     2460.74     27.84 o 
   0   4   5      496.71      484.96      7.46 o 
   1   4   5      963.77      889.42     10.55 o 
   2   4   5      231.12      217.08      3.39 o 
   3   4   5      136.84      157.44      2.92 o 
   4   4   5      183.76      172.43      2.84 o 
   5   4   5        1.60        1.23      1.41 o 
   6   4   5      569.96      571.36     11.82 o 
   7   4   5      614.65      605.67     10.78 o 
   8   4   5      276.19      295.41      7.12 o 
  -9   5   5      271.60      292.76      8.76 o 
  -8   5   5       13.84       15.97      3.74 o 
  -7   5   5       10.79       13.52      2.79 o 
  -6   5   5       18.04       16.81      2.66 o 
  -5   5   5       93.33       97.00      3.43 o 
  -4   5   5        0.59        1.19      1.78 o 
  -3   5   5     1084.99     1023.39     13.97 o 
  -2   5   5        5.88        5.29      1.57 o 
  -1   5   5     1067.74     1084.02     14.53 o 
   0   5   5     1694.43     1672.43     21.69 o 
   1   5   5      296.82      290.48      4.28 o 
   2   5   5     2849.71     2744.19     30.98 o 
   3   5   5     1278.15     1236.32     17.94 o 
   4   5   5     2010.13     2098.29     24.13 o 
   5   5   5      722.02      746.29     10.64 o 
   6   5   5     2166.29     2234.10     34.75 o 
   7   5   5      553.71      557.34     10.34 o 
   8   5   5      172.23      169.33      5.59 o 
  -7   6   5      516.17      523.89     14.84 o 
  -6   6   5      291.62      284.99      6.68 o 
  -5   6   5     1023.33     1035.33     14.71 o 
  -4   6   5      253.76      241.19      5.10 o 
  -3   6   5     1277.53     1299.91     17.60 o 
  -2   6   5      187.39      195.94      4.27 o 
  -1   6   5     1302.88     1263.38     16.97 o 
   0   6   5        8.10       16.42      2.80 o 
   1   6   5     1858.75     1819.64     23.72 o 
   2   6   5      156.15      156.41      3.71 o 
   3   6   5      308.00      310.06      5.58 o 
   4   6   5        3.59        4.40      2.15 o 
   5   6   5      187.55      200.21      4.53 o 
   6   6   5      105.91      120.82      4.68 o 
  -6   7   5       24.66       27.56      4.27 o 
  -5   7   5       66.77       61.50      4.00 o 
  -4   7   5        7.16       12.39      3.16 o 
  -3   7   5       53.15       57.75      3.60 o 
  -2   7   5       90.92       86.29      3.96 o 
  -1   7   5      114.48      107.84      4.28 o 
   0   7   5      205.22      200.83      5.57 o 
   1   7   5       69.63       73.85      5.89 o 
   2   7   5     1799.42     1828.46     28.73 o 
   3   7   5      488.96      507.01      9.87 o 
   4   7   5     2706.18     2814.95     52.00 o 
   5   7   5       44.48       52.27      4.96 o 
  -3   8   5      289.68      302.65      7.57 o 
  -2   8   5      952.18      994.75     18.34 o 
  -1   8   5      662.56      669.55     12.52 o 
   0   8   5      474.39      477.61     14.56 o 
   1   8   5      473.40      467.89      9.68 o 
   2   8   5      208.95      197.24      7.17 o 
 -10   0   6        2.27        5.68      3.31 o 
  -8   0   6      153.35      177.15      5.67 o 
  -6   0   6     2133.45     2077.19     50.36 o 
  -4   0   6     2170.20     2055.28     60.81 o 
  -2   0   6      943.53      980.17     15.24 o 
   0   0   6     5790.47     6199.42     99.48 o 
   2   0   6     7537.14     7966.66    112.44 o 
   4   0   6     3347.05     3499.36     77.76 o 
   6   0   6     2091.88     2038.89     35.95 o 
   8   0   6     1223.92     1168.67     22.38 o 
  10   0   6       35.11       32.30      4.54 o 
 -11   1   6     2132.02     2128.94     67.71 o 
 -10   1   6      328.90      315.96      6.01 o 
  -9   1   6     2266.67     2254.68     28.32 o 
  -8   1   6      220.74      209.91      4.37 o 
  -7   1   6     1614.45     1612.89     24.14 o 
  -6   1   6      923.93      911.47     10.01 o 
  -5   1   6      403.16      398.78      4.89 o 
  -4   1   6       73.40       68.16      2.13 o 
  -3   1   6      804.79      826.30     12.88 o 
  -2   1   6      301.95      314.05      3.84 o 
  -1   1   6       61.88       79.79      2.57 o 
   0   1   6       27.52       22.59      0.79 o 
   1   1   6       99.44       97.94      5.04 o 
   2   1   6      268.16      295.68      3.50 o 
   3   1   6      173.29      178.24      2.47 o 
   4   1   6       85.32       99.16      2.18 o 
   5   1   6       26.76       32.03      2.00 o 
   6   1   6      828.78      799.06     10.93 o 
   7   1   6     1411.80     1379.41     18.02 o 
   8   1   6      229.00      223.01      4.95 o 
   9   1   6     2807.04     2809.59     35.39 o 
 -10   2   6        2.59       -1.89      2.79 o 
  -9   2   6       54.21       61.54      4.54 o 
  -8   2   6      487.50      499.23      7.76 o 
  -7   2   6       17.41       23.02      1.80 o 
  -6   2   6      654.32      640.63      7.46 o 
  -5   2   6      542.34      507.35      5.99 o 
  -4   2   6      448.45      427.59      5.85 o 
  -3   2   6     3253.89     3300.01     49.40 o 
  -2   2   6     4096.35     4431.65     48.39 o 
  -1   2   6     4823.27     5034.61     54.97 o 
   0   2   6      443.11      470.88      6.10 o 
   1   2   6     3758.80     3921.43     39.15 o 
   2   2   6     1251.65     1293.63     13.38 o 
   3   2   6     1637.56     1560.03     16.09 o 
   4   2   6     2418.69     2515.49     25.62 o 
   5   2   6     2593.65     2482.71     30.48 o 
   6   2   6     2517.69     2369.13     29.44 o 
   7   2   6      404.80      391.25      7.02 o 
   8   2   6      586.61      561.51      9.18 o 
   9   2   6       30.96       30.55      2.88 o 
 -10   3   6     1762.67     1798.03     30.13 o 
  -9   3   6      342.01      336.62      7.27 o 
  -8   3   6     2254.95     2286.49     36.48 o 
  -7   3   6       40.63       40.93      2.38 o 
  -6   3   6     2107.42     2117.72     24.15 o 
  -5   3   6      103.44       98.91      2.21 o 
  -4   3   6     1957.03     2028.02     26.37 o 
  -3   3   6      804.50      802.66     11.81 o 
  -2   3   6      737.71      718.66      9.81 o 
  -1   3   6       55.93       71.65      1.84 o 
   0   3   6      461.53      467.09      5.81 o 
   1   3   6      556.85      551.36      6.02 o 
   2   3   6      102.52      126.77      4.01 o 
   3   3   6      451.15      469.23      5.45 o 
   4   3   6      968.27      997.19     10.74 o 
   5   3   6       77.45       77.04      2.24 o 
   6   3   6      713.29      716.13     10.08 o 
   7   3   6        8.47        9.48      2.01 o 
   8   3   6     1198.05     1163.32     15.84 o 
   9   3   6      338.39      342.53      6.67 o 
  -9   4   6        5.83       10.00      3.89 o 
  -8   4   6      217.72      209.85      7.12 o 
  -7   4   6      423.11      423.22      8.32 o 
  -6   4   6        6.48        7.38      2.03 o 
  -5   4   6      765.74      772.30     11.04 o 
  -4   4   6       34.04       38.08      2.04 o 
  -3   4   6     1990.27     2017.47     25.94 o 
  -2   4   6     2337.26     2259.84     30.59 o 
  -1   4   6     4704.40     4584.52     57.14 o 
   0   4   6     1042.07     1060.60     12.42 o 
   1   4   6     5709.76     5675.64     62.71 o 
   2   4   6     1384.32     1384.30     16.05 o 
   3   4   6     2858.14     2892.40     32.60 o 
   4   4   6       93.33       83.50      2.44 o 
   5   4   6     2000.07     1973.09     28.73 o 
   6   4   6       43.73       50.06      3.12 o 
   7   4   6      811.61      842.53     23.26 o 
   8   4   6       25.85       22.52      3.30 o 
  -9   5   6      141.70      144.90      6.48 o 
  -8   5   6      249.64      262.42     12.96 o 
  -7   5   6     1359.21     1366.09     21.46 o 
  -6   5   6      523.72      512.99     13.35 o 
  -5   5   6     2804.31     2784.88     42.77 o 
  -4   5   6      336.59      336.04      5.95 o 
  -3   5   6     2905.40     2825.90     36.01 o 
  -2   5   6      142.03      132.20      3.39 o 
  -1   5   6       70.81       74.83      2.60 o 
   0   5   6       34.07       30.76      1.83 o 
   1   5   6        2.88        4.21      1.56 o 
   2   5   6        1.37        2.07      1.59 o 
   3   5   6     1195.44     1199.63     14.31 o 
   4   5   6      145.75      138.35      5.43 o 
   5   5   6     1356.22     1338.10     17.76 o 
   6   5   6      385.49      407.05      7.99 o 
   7   5   6      447.09      460.53      9.15 o 
  -7   6   6        1.63       -0.99      2.97 o 
  -6   6   6       17.31       21.43      3.04 o 
  -5   6   6       99.92      104.22      3.80 o 
  -4   6   6      688.53      673.61     10.21 o 
  -3   6   6       48.79       56.70      2.69 o 
  -2   6   6     3274.71     3212.16     40.91 o 
  -1   6   6        2.91        4.87      2.00 o 
   0   6   6     4659.19     4574.77     57.42 o 
   1   6   6       14.60       23.56      3.81 o 
   2   6   6     2588.16     2575.37     33.10 o 
   3   6   6      164.37      176.53      7.59 o 
   4   6   6      733.62      728.54     12.09 o 
   5   6   6      108.32      110.50      4.20 o 
   6   6   6      196.45      221.46      6.84 o 
  -6   7   6      462.07      458.58     11.82 o 
  -5   7   6      726.98      766.64     13.99 o 
  -4   7   6      327.91      335.26      7.82 o 
  -3   7   6     1172.03     1167.86     19.50 o 
  -2   7   6      228.94      223.86      4.98 o 
  -1   7   6      487.37      457.44      7.81 o 
   0   7   6        7.73        7.53      2.10 o 
   1   7   6      190.20      183.71      4.79 o 
   2   7   6      217.60      207.48      4.74 o 
   3   7   6      706.92      738.96     15.37 o 
   4   7   6       73.28       72.79      6.69 o 
  -3   8   6      384.37      385.12      8.76 o 
  -2   8   6     1029.96     1022.52     18.67 o 
  -1   8   6      358.79      359.10      8.25 o 
   0   8   6      902.40      912.23     16.06 o 
   1   8   6      655.61      663.65     12.62 o 
 -11   0   7      423.00      416.15     14.48 o 
  -9   0   7      415.01      420.73      9.78 o 
  -7   0   7      251.53      259.03      5.35 o 
  -5   0   7     1481.84     1435.47     21.27 o 
  -3   0   7     1970.21     1992.66     28.70 o 
  -1   0   7        1.43        2.66      0.74 o 
   1   0   7      530.50      561.56      8.60 o 
   3   0   7     5448.26     5488.10     77.30 o 
   5   0   7    11651.47    11535.48    193.12 o 
   7   0   7     5474.18     5175.64    150.96 o 
   9   0   7      987.07      983.43     24.29 o 
 -11   1   7        5.93       11.62      4.35 o 
 -10   1   7      287.40      283.14      6.53 o 
  -9   1   7        9.33        9.30      2.12 o 
  -8   1   7      527.61      500.20      7.63 o 
  -7   1   7     1043.41     1025.63     12.27 o 
  -6   1   7      952.41      938.81     10.31 o 
  -5   1   7     1227.34     1213.95     12.88 o 
  -4   1   7     2214.84     2155.65     26.15 o 
  -3   1   7     1765.41     1794.33     18.30 o 
  -2   1   7     4120.35     4119.23     44.52 o 
  -1   1   7       35.74       25.32      0.79 o 
   0   1   7    11400.78    11482.59    128.65 o 
   2   1   7     5967.94     5976.41     68.47 o 
   3   1   7     1428.37     1496.85     24.60 o 
   4   1   7     2140.97     2159.04     22.02 o 
   5   1   7      194.36      197.07      3.97 o 
   6   1   7        7.83        9.63      1.72 o 
   7   1   7        2.86        1.66      1.93 o 
   8   1   7      353.40      335.10      6.27 o 
   9   1   7       74.32       73.45      3.48 o 
 -10   2   7      703.75      697.61     14.81 o 
  -9   2   7       10.62        7.06      2.64 o 
  -8   2   7     1020.20     1042.38     18.27 o 
  -7   2   7      415.75      401.43      6.53 o 
  -6   2   7      164.90      179.87      3.07 o 
  -5   2   7      232.26      233.61      3.40 o 
  -4   2   7      896.98      914.05     14.91 o 
  -3   2   7      677.91      644.32      7.83 o 
  -2   2   7       45.28       43.47      1.39 o 
   0   2   7      331.55      338.61      4.09 o 
   1   2   7       65.36       56.26      1.28 o 
   2   2   7     2390.40     2429.33     24.59 o 
   3   2   7     2396.22     2470.96     25.10 o 
   4   2   7     3683.94     3684.19     40.68 o 
   5   2   7     4164.89     4097.68     49.43 o 
   6   2   7     2133.41     2048.59     25.64 o 
   7   2   7     1422.51     1380.45     18.09 o 
   8   2   7     1552.82     1487.30     19.64 o 
   9   2   7      305.18      291.19      6.13 o 
 -10   3   7        5.88        7.66      3.71 o 
  -9   3   7      194.96      190.37      5.38 o 
  -8   3   7        6.69        8.89      2.57 o 
  -7   3   7      958.92      977.07     13.44 o 
  -6   3   7       31.96       31.52      1.87 o 
  -5   3   7     2266.37     2331.70     26.29 o 
  -4   3   7       85.66       70.21      2.21 o 
  -3   3   7     4880.29     4839.82     92.93 o 
  -2   3   7        2.63        0.34      1.22 o 
  -1   3   7     6137.89     5993.04     85.70 o 
   0   3   7      453.69      457.73      7.91 o 
   1   3   7     4182.73     4229.23     42.21 o 
   2   3   7     1430.67     1433.40     16.01 o 
   3   3   7     2408.46     2480.14     27.89 o 
   4   3   7      574.12      547.05      6.40 o 
   5   3   7      856.56      844.80     12.83 o 
   6   3   7       25.89       25.27      2.06 o 
   7   3   7       64.10       69.00      2.90 o 
   8   3   7      233.03      220.72      5.15 o 
   9   3   7      218.89      215.16      6.38 o 
  -9   4   7      492.98      505.23     12.05 o 
  -8   4   7      923.25      909.26     18.28 o 
  -7   4   7     1497.10     1441.35     34.21 o 
  -6   4   7      995.21      978.25     13.81 o 
  -5   4   7       23.29       31.51      2.16 o 
  -4   4   7      660.68      674.56      9.80 o 
  -3   4   7      880.20      827.12     11.49 o 
  -2   4   7      256.85      282.13      4.84 o 
  -1   4   7      101.36       98.18      2.68 o 
   0   4   7       33.53       36.03      2.39 o 
   1   4   7      543.07      537.01      7.84 o 
   2   4   7     1160.90     1103.82     13.05 o 
   3   4   7        7.21       11.88      1.44 o 
   4   4   7     3063.25     3049.67     38.07 o 
   5   4   7       14.67       22.28      2.07 o 
   6   4   7     2603.02     2700.33     39.12 o 
   7   4   7       45.48       51.90      3.49 o 
   8   4   7     1154.34     1152.71     18.64 o 
  -8   5   7      195.32      208.48      7.39 o 
  -7   5   7      624.49      643.03     11.64 o 
  -6   5   7     1414.32     1426.72     19.50 o 
  -5   5   7      421.80      401.99      6.97 o 
  -4   5   7     2193.40     2230.82     38.77 o 
  -3   5   7      895.80      874.16     12.31 o 
  -2   5   7     1386.77     1389.50     21.79 o 
  -1   5   7     1302.10     1260.19     16.80 o 
   0   5   7     1363.66     1345.03     17.85 o 
   1   5   7     2263.74     2291.37     29.42 o 
   2   5   7      109.81      104.51      3.04 o 
   3   5   7      905.02      903.93     12.62 o 
   4   5   7      388.92      386.78      7.31 o 
   5   5   7        2.33        4.71      2.09 o 
   6   5   7       27.22       29.92      2.97 o 
   7   5   7        0.67        1.37      3.04 o 
  -7   6   7      838.61      830.56     14.44 o 
  -6   6   7       10.40       10.59      2.51 o 
  -5   6   7      443.65      438.53      9.89 o 
  -4   6   7        5.26        8.06      2.22 o 
  -3   6   7        1.19        2.16      2.00 o 
  -2   6   7       66.78       71.18      2.99 o 
  -1   6   7      455.44      424.43      7.01 o 
   0   6   7       41.95       41.05      2.33 o 
   1   6   7      715.31      689.60     10.15 o 
   2   6   7       53.19       58.39      2.64 o 
   3   6   7      441.44      417.80      7.02 o 
   4   6   7      840.78      843.55     13.80 o 
   5   6   7      423.59      432.68      8.41 o 
   6   6   7      562.49      587.60     12.95 o 
  -5   7   7       13.77        9.65      2.61 o 
  -4   7   7     2099.17     2119.94     29.59 o 
  -3   7   7      238.96      249.21      5.50 o 
  -2   7   7     1188.88     1144.59     16.05 o 
  -1   7   7        8.03       11.96      2.24 o 
   0   7   7      560.55      553.26      8.81 o 
   1   7   7       11.43       10.83      2.17 o 
   2   7   7      398.53      414.20      7.15 o 
   3   7   7        7.97       11.20      2.42 o 
   4   7   7       80.89       98.82      4.35 o 
  -2   8   7      269.77      258.14      7.36 o 
  -1   8   7      103.95      107.39      5.05 o 
   0   8   7      114.60      110.18      8.19 o 
 -10   0   8       73.61       75.24      4.40 o 
  -8   0   8      493.71      483.61     10.44 o 
  -6   0   8     6161.81     6303.59     89.23 o 
  -4   0   8    12927.90    13086.36    183.78 o 
  -2   0   8    10101.19    10520.26    148.01 o 
   0   0   8     5923.70     6053.58     96.55 o 
   2   0   8      270.53      283.06      4.96 o 
   4   0   8       99.23       90.33      2.65 o 
   6   0   8      483.88      474.24     15.78 o 
   8   0   8     1015.25     1039.76     20.42 o 
 -11   1   8      269.04      269.27      6.62 o 
 -10   1   8      127.01      132.42      4.83 o 
  -9   1   8     1406.23     1369.34     20.64 o 
  -8   1   8       35.10       38.77      2.32 o 
  -7   1   8     1517.00     1536.21     16.30 o 
  -6   1   8      486.40      461.82      5.67 o 
  -5   1   8     1030.68     1053.04     11.34 o 
  -4   1   8       14.31       19.91      2.79 o 
  -3   1   8      871.09      908.40     11.24 o 
  -2   1   8      619.82      666.00      7.17 o 
  -1   1   8     8123.97     8352.62     82.90 o 
   0   1   8     4311.46     4730.40     73.78 o 
   1   1   8    11328.38    11576.34    123.38 o 
   2   1   8      729.83      684.25      7.44 o 
   3   1   8     6557.13     6693.92     74.28 o 
   4   1   8      908.87      904.11      9.76 o 
   5   1   8     1305.29     1258.19     16.15 o 
   6   1   8     1163.99     1142.14     15.04 o 
   7   1   8      408.16      383.40      6.55 o 
   8   1   8      133.91      129.90      4.03 o 
   9   1   8       49.50       54.64      3.68 o 
 -10   2   8        3.75       -0.23      2.76 o 
  -9   2   8      669.79      669.30     13.11 o 
  -8   2   8      237.56      243.28      5.67 o 
  -7   2   8     1691.43     1717.20     19.98 o 
  -6   2   8      160.22      158.69      3.31 o 
  -5   2   8     3469.56     3351.31     37.29 o 
  -4   2   8     3754.69     3669.18     40.53 o 
  -3   2   8     2964.26     2864.94     35.04 o 
  -2   2   8     5371.88     5425.91     88.85 o 
  -1   2   8     6873.96     7136.62     77.76 o 
   0   2   8      459.03      422.14      4.80 o 
   1   2   8      855.99      864.25     14.03 o 
   2   2   8       10.17       12.64      1.14 o 
   3   2   8       28.44       28.92      1.37 o 
   4   2   8      594.64      580.13      7.30 o 
   5   2   8       59.83       61.45      2.43 o 
   6   2   8      128.03      131.17      3.51 o 
   7   2   8       83.43       82.66      3.27 o 
   8   2   8      107.33      103.43      4.07 o 
   9   2   8      334.29      340.08      6.77 o 
 -10   3   8      393.56      400.63     10.39 o 
  -9   3   8       40.93       40.66      4.34 o 
  -8   3   8     1011.00     1022.55     19.98 o 
  -7   3   8      568.69      565.04      8.61 o 
  -6   3   8      582.13      563.15      8.81 o 
  -5   3   8      416.03      403.88      6.63 o 
  -4   3   8       86.71       90.19      2.96 o 
  -3   3   8        7.88        7.04      1.44 o 
  -2   3   8     2190.82     2144.55     48.59 o 
  -1   3   8     1170.59     1213.53     19.39 o 
   0   3   8     4089.29     4090.78     51.14 o 
   1   3   8     1216.65     1182.15     15.60 o 
   2   3   8     3869.54     3993.55     40.42 o 
   3   3   8      158.28      176.00      2.78 o 
   4   3   8     3196.47     3275.45     36.01 o 
   5   3   8       89.80       88.97      2.86 o 
   6   3   8      953.54      960.49     13.04 o 
   7   3   8      160.31      165.71      4.32 o 
   8   3   8      669.41      662.57     12.00 o 
  -9   4   8      226.28      231.42     10.00 o 
  -8   4   8      583.38      627.16     13.82 o 
  -7   4   8      555.34      545.20     10.12 o 
  -6   4   8        3.97        6.30      2.05 o 
  -5   4   8     2740.42     2673.20     34.41 o 
  -4   4   8      147.73      137.04      3.78 o 
  -3   4   8     4045.73     4022.82     50.60 o 
  -2   4   8       46.79       48.83      2.15 o 
  -1   4   8     1640.80     1581.38     21.07 o 
   0   4   8       21.16       27.25      1.74 o 
   1   4   8      232.52      225.95      4.24 o 
   2   4   8      559.79      531.21      7.91 o 
   3   4   8      205.26      185.03      3.47 o 
   4   4   8      197.79      208.33      4.21 o 
   5   4   8       68.45       76.81      5.37 o 
   6   4   8      148.72      158.47      4.90 o 
   7   4   8      262.80      258.27      6.46 o 
   8   4   8      138.14      145.54      5.46 o 
  -8   5   8      199.10      212.25      7.51 o 
  -7   5   8      113.11      106.52      4.61 o 
  -6   5   8      246.54      256.41      5.51 o 
  -5   5   8       58.64       65.70      2.90 o 
  -4   5   8        3.32        8.74      1.98 o 
  -3   5   8       45.43       39.37      3.17 o 
  -2   5   8      425.47      413.92      6.75 o 
  -1   5   8       48.40       51.50      2.27 o 
   0   5   8     2966.83     2953.83     37.57 o 
   1   5   8      179.50      175.91      3.89 o 
   2   5   8     1712.93     1697.64     22.30 o 
   3   5   8      643.82      623.11      9.28 o 
   4   5   8      425.06      410.79      7.75 o 
   5   5   8      344.74      351.14      8.64 o 
   6   5   8      185.78      182.61      7.09 o 
   7   5   8     1392.76     1485.20     27.94 o 
  -7   6   8       42.24       42.67      4.40 o 
  -6   6   8      937.25      943.38     13.91 o 
  -5   6   8      251.53      241.56      5.46 o 
  -4   6   8      677.48      650.24     10.05 o 
  -3   6   8      469.44      449.85      7.59 o 
  -2   6   8      438.68      421.31      7.08 o 
  -1   6   8      392.72      386.60      6.64 o 
   0   6   8      708.90      694.60     10.30 o 
   1   6   8       11.74       12.09      2.12 o 
   2   6   8      331.16      335.33      6.04 o 
   3   6   8      120.77      124.48      3.82 o 
   4   6   8      159.44      153.91      4.69 o 
   5   6   8        3.06        8.20      3.44 o 
  -5   7   8        1.24        5.12      3.18 o 
  -4   7   8       38.66       40.99      3.00 o 
  -3   7   8      407.99      409.88      7.41 o 
  -2   7   8      240.29      245.38      5.41 o 
  -1   7   8      513.51      489.94      8.15 o 
   0   7   8       26.07       28.11      2.54 o 
   1   7   8      264.82      258.31      5.41 o 
   2   7   8       46.89       49.38      2.90 o 
   3   7   8      479.11      481.91      9.22 o 
   4   7   8       43.34       42.59      3.36 o 
  -9   0   9      207.64      208.96      6.47 o 
  -7   0   9      615.70      604.17     11.55 o 
  -5   0   9     2738.50     2720.44     39.22 o 
  -3   0   9     4824.24     4891.22     69.06 o 
  -1   0   9     5706.88     5697.22     80.14 o 
   1   0   9     1718.94     1706.81     24.65 o 
   3   0   9     2677.03     2742.29     39.22 o 
   5   0   9      691.24      732.18     15.06 o 
   7   0   9      981.39      956.29     18.66 o 
   9   0   9     1114.70     1110.20     70.41 o 
 -10   1   9     1206.94     1186.01     18.40 o 
  -9   1   9      577.22      557.43      9.82 o 
  -8   1   9     4115.28     4025.13     56.05 o 
  -7   1   9      561.11      566.82      7.59 o 
  -6   1   9     5599.56     5505.66     56.96 o 
  -5   1   9      760.37      753.13      8.42 o 
  -4   1   9     1369.76     1332.58     13.99 o 
  -3   1   9     2044.10     2135.52     23.92 o 
  -2   1   9      624.23      672.75      7.31 o 
  -1   1   9       68.25       74.43      1.45 o 
   0   1   9        1.39        4.69      1.14 o 
   1   1   9       85.78      104.58      2.22 o 
   2   1   9      106.61       95.02      2.00 o 
   3   1   9       38.95       43.09      2.13 o 
   4   1   9      582.08      592.43      7.39 o 
   5   1   9        3.51        3.26      1.55 o 
   6   1   9      366.67      361.38      6.13 o 
   7   1   9      269.32      261.32      5.29 o 
   8   1   9      161.30      154.12      4.45 o 
   9   1   9      389.40      375.35      7.15 o 
 -10   2   9      419.98      412.72     10.21 o 
  -9   2   9       41.17       43.68      3.12 o 
  -8   2   9        2.48        4.90      2.47 o 
  -7   2   9      212.37      210.51      4.04 o 
  -6   2   9      349.48      317.81      6.84 o 
  -5   2   9     3851.52     3830.48     42.55 o 
  -4   2   9     1895.49     1876.31     21.35 o 
  -3   2   9     2410.10     2389.39     34.78 o 
  -2   2   9     2231.02     2225.56     25.87 o 
  -1   2   9     1596.29     1600.21     23.90 o 
   0   2   9     1100.24     1059.47     17.77 o 
   1   2   9      527.35      543.28      6.74 o 
   2   2   9     3881.64     3976.69     39.99 o 
   3   2   9       13.01       17.93      1.83 o 
   4   2   9     1833.27     1835.89     20.69 o 
   5   2   9      400.05      397.48      6.32 o 
   6   2   9      765.39      743.58     11.21 o 
   7   2   9      223.01      237.71      5.08 o 
   8   2   9      113.81      117.11      4.06 o 
 -10   3   9      185.88      179.97      7.12 o 
  -9   3   9     1912.82     1840.81     33.73 o 
  -8   3   9      208.85      206.36      6.84 o 
  -7   3   9     2330.02     2363.42     30.79 o 
  -6   3   9      268.55      246.84      5.02 o 
  -5   3   9     2572.79     2562.53     34.65 o 
  -4   3   9       98.42      102.98      7.35 o 
  -3   3   9     1059.70     1024.62     13.90 o 
  -2   3   9      338.12      314.45      8.47 o 
  -1   3   9      708.90      677.17     13.89 o 
   0   3   9      969.92      932.98     12.63 o 
   1   3   9        6.43        8.34      1.47 o 
   2   3   9      291.36      324.39      6.39 o 
   3   3   9      619.73      584.96      8.17 o 
   4   3   9       10.24       12.13      1.80 o 
   5   3   9      827.41      790.54     12.96 o 
   6   3   9       19.75       18.10      3.68 o 
   7   3   9     1114.92     1097.68     23.42 o 
   8   3   9        6.29        8.02      3.15 o 
  -9   4   9       67.79       63.58      4.64 o 
  -8   4   9      111.85      118.11      5.69 o 
  -7   4   9      215.02      206.90      6.23 o 
  -6   4   9     1289.33     1275.21     17.55 o 
  -5   4   9       61.25       59.37      2.72 o 
  -4   4   9     1849.06     1730.13     22.77 o 
  -3   4   9      135.20      123.55      3.31 o 
  -2   4   9     1732.80     1696.33     22.14 o 
  -1   4   9      704.73      643.31      9.30 o 
   0   4   9     2847.51     2885.78     36.61 o 
   1   4   9     1280.74     1222.81     16.89 o 
   2   4   9     2211.20     2184.16     28.10 o 
   3   4   9      678.71      704.20     10.13 o 
   4   4   9      640.47      681.70     11.29 o 
   5   4   9      921.31      932.59     14.96 o 
   6   4   9      743.42      772.55     15.57 o 
   7   4   9       10.77       13.37      3.21 o 
  -8   5   9       27.85       33.89      4.18 o 
  -7   5   9     1231.32     1178.65     19.08 o 
  -6   5   9      571.83      565.90      9.22 o 
  -5   5   9      645.40      640.74     12.27 o 
  -4   5   9      543.58      547.35      8.66 o 
  -3   5   9      222.67      233.37      4.86 o 
  -2   5   9      910.89      864.60     12.27 o 
  -1   5   9        1.91        4.50      2.47 o 
   0   5   9      244.97      244.61      4.76 o 
   1   5   9       29.82       30.60      2.17 o 
   2   5   9       51.64       57.10      2.55 o 
   3   5   9      143.69      138.35      3.96 o 
   4   5   9      375.10      372.63      7.34 o 
   5   5   9      312.18      314.76      8.19 o 
   6   5   9     1550.82     1616.78     29.83 o 
  -7   6   9       31.24       35.43      3.47 o 
  -6   6   9       74.87       76.87      3.56 o 
  -5   6   9      116.58      123.96      4.33 o 
  -4   6   9      257.12      257.69      5.56 o 
  -3   6   9      214.21      199.96      4.75 o 
  -2   6   9      341.38      320.56      6.03 o 
  -1   6   9     1043.79     1007.47     15.21 o 
   0   6   9       12.34       12.73      2.12 o 
   1   6   9     2209.39     2166.18     28.28 o 
   2   6   9       40.66       42.22      2.58 o 
   3   6   9     3360.09     3434.88     61.06 o 
   4   6   9       68.74       69.69      3.60 o 
   5   6   9      764.19      780.70     17.98 o 
  -5   7   9        9.59        8.29      2.82 o 
  -4   7   9      361.06      364.10      7.12 o 
  -3   7   9      128.96      145.58      4.84 o 
  -2   7   9     1186.08     1198.28     16.90 o 
  -1   7   9        4.27        6.23      2.39 o 
   0   7   9      550.14      520.39      8.58 o 
   1   7   9       76.81       75.23      3.24 o 
   2   7   9        0.40        3.32      2.30 o 
   3   7   9       31.73       39.42      3.25 o 
 -10   0  10     2034.74     2126.95     53.13 o 
  -8   0  10      659.54      631.50     12.83 o 
  -6   0  10      187.78      172.66      4.18 o 
  -4   0  10       58.28       64.32      2.38 o 
  -2   0  10       55.37       58.00      4.74 o 
   0   0  10      323.14      357.44      6.04 o 
   2   0  10      957.70     1047.63     15.74 o 
   4   0  10       35.49       38.22      2.65 o 
   6   0  10     2251.88     2305.77     40.72 o 
   8   0  10     2644.49     2640.80     47.05 o 
 -10   1  10       52.51       56.14      3.52 o 
  -9   1  10      672.90      682.19     11.52 o 
  -8   1  10        2.98        6.78      3.01 o 
  -7   1  10      713.09      705.68      9.94 o 
  -6   1  10      440.34      431.96      6.11 o 
  -5   1  10     1164.45     1159.54     13.76 o 
  -4   1  10      514.17      503.36      8.66 o 
  -3   1  10     2197.06     2269.63     23.80 o 
  -2   1  10      105.50       97.19      3.98 o 
  -1   1  10     1075.63     1031.20     10.88 o 
   0   1  10     1181.96     1158.85     12.14 o 
   1   1  10     2504.65     2621.82     26.52 o 
   2   1  10      569.73      560.61      6.36 o 
   3   1  10     2611.14     2638.93     26.84 o 
   4   1  10      315.39      315.37      5.11 o 
   5   1  10     2682.85     2659.86     32.68 o 
   6   1  10        8.57       10.28      2.01 o 
   7   1  10      217.22      216.43      4.85 o 
   8   1  10        8.01       11.69      2.92 o 
 -10   2  10      570.53      589.59     13.15 o 
  -9   2  10      423.09      432.12      8.38 o 
  -8   2  10      478.81      462.46      8.50 o 
  -7   2  10     1419.42     1438.07     26.51 o 
  -6   2  10       50.60       50.96      2.14 o 
  -5   2  10      417.18      417.90      6.27 o 
  -4   2  10        1.48        3.70      2.47 o 
  -3   2  10      105.89       99.93      2.33 o 
  -2   2  10      568.98      625.73      9.60 o 
  -1   2  10      222.57      232.70      3.96 o 
   0   2  10      118.15      118.21      2.57 o 
   1   2  10      329.41      334.71      4.19 o 
   2   2  10       36.54       35.19      1.52 o 
   3   2  10      389.35      380.18      4.79 o 
   4   2  10      581.92      601.23      8.87 o 
   5   2  10     1372.90     1394.45     17.98 o 
   6   2  10      632.99      620.67      9.22 o 
   7   2  10     1013.43     1003.89     13.92 o 
   8   2  10     1030.25     1020.11     35.99 o 
 -10   3  10       98.44      108.04      5.76 o 
  -9   3  10      304.34      306.60     10.16 o 
  -8   3  10      523.73      529.41     11.49 o 
  -7   3  10      511.75      500.34      9.65 o 
  -6   3  10     1001.74      987.45     13.98 o 
  -5   3  10        1.29        1.67      1.79 o 
  -4   3  10     1408.70     1376.47     18.40 o 
  -3   3  10      196.58      176.95      6.04 o 
  -2   3  10     6062.32     5967.45     74.27 o 
  -1   3  10        2.46        1.41      1.43 o 
   0   3  10     3455.98     3441.56     43.44 o 
   1   3  10       89.79       96.37      2.82 o 
   2   3  10     2133.45     2072.61     26.70 o 
   3   3  10      446.57      468.36      6.51 o 
   4   3  10     1394.65     1373.02     18.12 o 
   5   3  10      434.83      434.66      8.30 o 
   6   3  10      601.37      608.77     12.14 o 
   7   3  10      274.58      280.45      6.90 o 
  -9   4  10      694.47      703.57     27.88 o 
  -8   4  10      400.43      419.80      8.76 o 
  -7   4  10      767.66      771.25     11.71 o 
  -6   4  10      499.89      470.97      7.91 o 
  -5   4  10      542.67      503.76      8.18 o 
  -4   4  10      808.01      781.05     11.37 o 
  -3   4  10      147.07      133.38      4.00 o 
  -2   4  10        0.23        6.85      3.89 o 
  -1   4  10      255.26      241.08      4.63 o 
   0   4  10       14.31       15.73      2.19 o 
   1   4  10      365.94      340.31      6.01 o 
   2   4  10      989.64      991.27     12.03 o 
   3   4  10      691.62      700.89     10.22 o 
   4   4  10      950.97      917.00     14.64 o 
   5   4  10     1075.62     1104.69     20.95 o 
   6   4  10       18.01       23.53      3.63 o 
   7   4  10     1050.28     1084.75     29.39 o 
  -8   5  10       31.83       30.19      3.69 o 
  -7   5  10      174.65      177.29      5.62 o 
  -6   5  10      387.55      375.66      7.03 o 
  -5   5  10      823.80      805.34     12.03 o 
  -4   5  10      865.85      855.60     12.51 o 
  -3   5  10     2976.45     2824.77     43.45 o 
  -2   5  10      415.25      401.16      6.81 o 
  -1   5  10     2626.69     2588.40     33.35 o 
   0   5  10      686.16      675.31     10.00 o 
   1   5  10     1965.80     1945.50     25.46 o 
   2   5  10      857.44      874.17     14.63 o 
   3   5  10      175.42      176.66      3.74 o 
   4   5  10     1048.58     1047.18     16.65 o 
   5   5  10        6.49        7.51      3.30 o 
   6   5  10      149.44      153.26      6.36 o 
  -7   6  10        1.99        7.15      6.28 o 
  -6   6  10     1405.45     1426.13     19.96 o 
  -5   6  10       75.79       80.19      3.57 o 
  -4   6  10      843.36      820.40     12.35 o 
  -3   6  10       53.31       51.68      2.86 o 
  -2   6  10        4.54        5.33      2.20 o 
  -1   6  10       12.03       13.57      2.20 o 
   0   6  10      518.64      502.77      8.17 o 
   1   6  10       17.18       18.38      2.32 o 
   2   6  10     1316.69     1303.30     17.94 o 
   3   6  10        5.65        4.28      3.04 o 
   4   6  10      519.88      531.81      9.87 o 
  -4   7  10      187.97      195.09      5.22 o 
  -3   7  10     1632.34     1596.26     21.98 o 
  -2   7  10      240.24      233.69      5.45 o 
  -1   7  10     1789.15     1735.08     23.43 o 
   0   7  10      237.26      228.29      5.28 o 
   1   7  10      930.69      910.79     13.38 o 
   2   7  10        4.37        5.09      2.51 o 
  -9   0  11      128.63      138.21      8.28 o 
  -7   0  11     1699.51     1780.19     37.31 o 
  -5   0  11     2319.22     2362.29     34.38 o 
  -3   0  11     4298.15     4270.57     60.71 o 
  -1   0  11     4416.96     4202.23     80.58 o 
   1   0  11     5854.33     6161.67     86.89 o 
   3   0  11      855.81      835.25     12.92 o 
   5   0  11     1907.39     1860.45     33.11 o 
   7   0  11      896.76      882.31     27.70 o 
 -10   1  11       36.57       34.36      3.96 o 
  -9   1  11      345.21      346.76      7.18 o 
  -8   1  11       57.74       60.31      3.16 o 
  -7   1  11      165.12      166.23      3.54 o 
  -6   1  11       40.03       41.47      1.99 o 
  -5   1  11        0.14        2.00      1.38 o 
  -4   1  11      389.40      390.37      5.44 o 
  -3   1  11        0.54        4.73      2.25 o 
  -2   1  11        7.35       11.74      1.56 o 
  -1   1  11      362.32      351.39      4.28 o 
   0   1  11     1244.49     1233.13     12.94 o 
   1   1  11     1149.99     1206.41     12.69 o 
   2   1  11     3709.26     3717.16     40.24 o 
   3   1  11     1246.91     1241.61     13.17 o 
   4   1  11     5889.92     6007.63     71.85 o 
   5   1  11      375.09      385.71      6.60 o 
   6   1  11     2405.76     2364.36     35.46 o 
   7   1  11      284.75      277.74      5.63 o 
   8   1  11      650.05      628.85     17.59 o 
 -10   2  11      290.40      296.42      8.53 o 
  -9   2  11      132.08      126.29      6.21 o 
  -8   2  11      738.98      773.35     11.20 o 
  -7   2  11       66.58       71.36      2.58 o 
  -6   2  11      981.50     1002.50     12.36 o 
  -5   2  11      168.08      163.93      3.09 o 
  -4   2  11     3043.62     3034.66     33.97 o 
  -3   2  11     1300.58     1297.05     15.12 o 
  -2   2  11     2369.36     2340.69     27.13 o 
  -1   2  11     5500.93     5600.52     69.89 o 
   0   2  11     2244.95     2293.49     29.35 o 
   1   2  11     1542.39     1518.67     16.52 o 
   2   2  11      340.78      337.40      4.37 o 
   3   2  11      149.11      139.81      2.60 o 
   4   2  11        3.94        3.31      1.57 o 
   5   2  11       40.76       45.23      2.37 o 
   6   2  11      198.01      200.24      4.58 o 
   7   2  11      584.46      594.43     11.05 o 
   8   2  11      359.30      359.01      9.41 o 
  -9   3  11      319.83      311.92      8.73 o 
  -8   3  11       27.54       35.09      4.09 o 
  -7   3  11      515.86      498.76      8.35 o 
  -6   3  11       16.77       13.30      2.23 o 
  -5   3  11       31.82       37.15      2.38 o 
  -4   3  11      176.80      164.00      4.67 o 
  -3   3  11      236.55      228.13      4.53 o 
  -2   3  11      931.78      920.17     12.77 o 
  -1   3  11       28.31       24.87      1.84 o 
   0   3  11      120.32      121.47      3.19 o 
   1   3  11     2445.66     2410.38     30.90 o 
   2   3  11      598.79      579.67      8.61 o 
   3   3  11     3146.54     3156.38     40.06 o 
   4   3  11      633.93      624.10     10.55 o 
   5   3  11     2945.35     3035.58     43.76 o 
   6   3  11      151.03      161.56      5.31 o 
   7   3  11      733.16      731.60     12.99 o 
  -9   4  11      168.46      178.24     15.55 o 
  -8   4  11      639.07      657.17     12.08 o 
  -7   4  11      803.90      786.21     11.97 o 
  -6   4  11     1197.36     1188.17     16.68 o 
  -5   4  11      467.89      469.34      7.84 o 
  -4   4  11     2085.57     1994.23     26.24 o 
  -3   4  11       54.16       60.09      2.62 o 
  -2   4  11     2356.27     2276.54     29.48 o 
  -1   4  11      137.17      130.44      3.47 o 
   0   4  11     3040.34     2987.10     45.79 o 
   1   4  11       89.34       91.82      3.10 o 
   2   4  11      664.76      671.24      9.94 o 
   3   4  11        1.44        3.28      1.93 o 
   4   4  11       33.26       36.45      2.77 o 
   5   4  11       61.39       63.31      4.10 o 
   6   4  11      327.42      326.62     10.13 o 
  -8   5  11      644.12      642.74     18.30 o 
  -7   5  11       24.97       22.60      3.44 o 
  -6   5  11       47.12       46.49      3.08 o 
  -5   5  11       85.04       83.93      3.50 o 
  -4   5  11      137.09      143.81      4.17 o 
  -3   5  11       63.28       65.98      2.94 o 
  -2   5  11      306.27      279.36      5.49 o 
  -1   5  11      210.01      195.33      4.43 o 
   0   5  11      619.00      606.62      9.30 o 
   1   5  11      586.35      576.01      9.20 o 
   2   5  11      377.09      359.96      6.44 o 
   3   5  11     1183.47     1158.72     18.21 o 
   4   5  11      236.27      239.22      5.95 o 
   5   5  11      702.02      701.79     20.23 o 
  -6   6  11       39.62       46.56      3.35 o 
  -5   6  11     1399.19     1383.90     19.44 o 
  -4   6  11       13.46       11.17      2.55 o 
  -3   6  11     1461.32     1444.69     19.93 o 
  -2   6  11      207.13      192.88      4.75 o 
  -1   6  11      348.24      351.07      6.57 o 
   0   6  11      295.99      287.21      5.80 o 
   1   6  11      148.77      152.94      4.26 o 
   2   6  11      113.15      117.98      3.95 o 
   3   6  11      113.53      120.20      5.35 o 
   4   6  11      280.14      269.64      6.56 o 
  -3   7  11       66.23       75.62      3.65 o 
  -2   7  11      505.66      495.00      8.62 o 
  -1   7  11       56.24       58.33      3.20 o 
   0   7  11      454.25      440.35      7.86 o 
   1   7  11        6.03       10.56      2.62 o 
 -10   0  12      532.76      542.91     17.24 o 
  -8   0  12      603.78      606.66     18.05 o 
  -6   0  12      161.38      162.92      5.64 o 
  -4   0  12     2696.80     2821.15     40.58 o 
  -2   0  12     5484.31     5469.54     84.36 o 
   0   0  12     9944.98     9731.80    176.33 o 
   2   0  12     4736.84     4780.65     67.80 o 
   4   0  12     2174.86     2210.66     38.71 o 
   6   0  12      545.84      546.54     11.96 o 
 -10   1  12       86.23       94.90      5.05 o 
  -9   1  12      835.72      862.84     17.08 o 
  -8   1  12      209.06      212.28      4.64 o 
  -7   1  12     2092.27     2146.51     24.73 o 
  -6   1  12     1908.19     1915.23     22.11 o 
  -5   1  12     4997.72     5027.62     56.56 o 
  -4   1  12      738.40      749.58      9.39 o 
  -3   1  12     2746.93     2732.36     30.56 o 
  -2   1  12      231.20      232.34      3.67 o 
  -1   1  12      789.09      773.12      9.39 o 
   0   1  12       55.30       48.61      1.56 o 
   1   1  12      344.02      355.36      4.10 o 
   2   1  12        0.49        0.99      1.11 o 
   3   1  12      852.65      841.21      9.31 o 
   4   1  12       17.83       18.97      1.82 o 
   5   1  12      378.07      370.15      6.21 o 
   6   1  12      202.19      204.96      4.64 o 
   7   1  12      328.81      323.27      6.25 o 
 -10   2  12      142.82      152.63      9.82 o 
  -9   2  12       92.79      101.21      5.44 o 
  -8   2  12      442.73      455.23     16.06 o 
  -7   2  12        3.35        7.45      2.19 o 
  -6   2  12      240.61      238.35      5.01 o 
  -5   2  12       83.11       82.34      2.94 o 
  -4   2  12      351.07      338.13      5.87 o 
  -3   2  12     1316.44     1329.62     17.81 o 
  -2   2  12     3077.92     3041.28     38.64 o 
  -1   2  12     4640.80     4692.52     58.80 o 
   0   2  12     2462.07     2436.16     31.21 o 
   1   2  12     2405.02     2425.51     31.08 o 
   2   2  12     1414.51     1434.12     16.55 o 
   3   2  12     1649.07     1631.25     19.13 o 
   4   2  12      119.83      121.64      3.26 o 
   5   2  12      819.94      836.35     13.81 o 
   6   2  12        4.82       10.20      2.96 o 
   7   2  12      530.45      541.02     10.76 o 
  -9   3  12       37.15       51.43      5.97 o 
  -8   3  12     1681.33     1686.01     26.15 o 
  -7   3  12       73.12       68.16      3.65 o 
  -6   3  12     1619.02     1563.94     21.14 o 
  -5   3  12      464.26      464.23      7.72 o 
  -4   3  12     2345.80     2257.89     29.37 o 
  -3   3  12      361.78      357.50      7.07 o 
  -2   3  12     1023.15     1009.50     13.99 o 
  -1   3  12      213.05      218.24      4.87 o 
   0   3  12        6.58        7.65      1.73 o 
   1   3  12      271.06      268.97      7.69 o 
   2   3  12       14.95       10.30      1.82 o 
   3   3  12       98.60      109.88      4.10 o 
   4   3  12      541.48      539.28     22.51 o 
   5   3  12       80.87       91.30      4.84 o 
   6   3  12      204.93      223.53      6.14 o 
   7   3  12        0.25        3.83      3.70 o 
  -8   4  12       86.02       99.18      4.65 o 
  -7   4  12       70.02       68.96      4.44 o 
  -6   4  12       61.58       62.24      4.13 o 
  -5   4  12      223.64      224.23      5.05 o 
  -4   4  12      122.34      107.84      3.57 o 
  -3   4  12     1276.22     1202.24     16.59 o 
  -2   4  12        2.01        5.15      1.91 o 
  -1   4  12     2165.89     2223.29     28.92 o 
   0   4  12      142.08      140.32      3.78 o 
   1   4  12     1927.21     1910.97     28.23 o 
   2   4  12       78.69       81.23      3.08 o 
   3   4  12     1658.09     1613.00     24.38 o 
   4   4  12      411.25      423.41     13.18 o 
   5   4  12      223.81      220.26      6.95 o 
   6   4  12      474.01      517.04     17.77 o 
  -7   5  12       61.31       65.69      3.57 o 
  -6   5  12      934.64      929.52     13.91 o 
  -5   5  12      257.00      264.71      5.77 o 
  -4   5  12      729.03      710.14     12.52 o 
  -3   5  12      211.13      201.38      6.42 o 
  -2   5  12      292.56      279.41      5.57 o 
  -1   5  12       69.03       68.40      2.94 o 
   0   5  12       15.44       14.46      2.29 o 
   1   5  12       74.06       80.13      3.27 o 
   2   5  12      273.68      267.54      5.56 o 
   3   5  12      190.93      191.18      5.29 o 
   4   5  12       10.73       11.97      6.50 o 
   5   5  12        5.02        7.35      3.48 o 
  -6   6  12       66.25       61.19      3.65 o 
  -5   6  12        1.25        2.32      2.59 o 
  -4   6  12      330.00      325.89      6.69 o 
  -3   6  12      506.11      503.79      8.64 o 
  -2   6  12      130.53      125.26      6.18 o 
  -1   6  12      644.54      632.85     10.75 o 
   0   6  12      728.93      701.04     10.84 o 
   1   6  12      211.29      212.82      5.12 o 
   2   6  12      497.44      489.09      8.40 o 
   3   6  12       11.68       10.25      2.87 o 
  -2   7  12       55.99       65.09      4.11 o 
  -1   7  12      205.46      216.43      5.49 o 
   0   7  12       58.11       52.05      3.27 o 
  -7   0  13     1668.97     1719.26     44.86 o 
  -5   0  13      498.03      518.69     24.01 o 
  -3   0  13      532.26      555.97     11.61 o 
  -1   0  13      379.33      356.85      6.32 o 
   1   0  13      117.71      109.51      3.22 o 
   3   0  13      636.38      643.50     17.15 o 
   5   0  13      132.99      143.44      5.41 o 
   7   0  13      702.79      689.80     27.64 o 
 -10   1  13       44.99       48.84      6.63 o 
  -9   1  13        3.18        4.23      4.49 o 
  -8   1  13      782.67      798.14     13.38 o 
  -7   1  13       58.90       61.23      3.09 o 
  -6   1  13     2929.16     2984.50     35.67 o 
  -5   1  13      280.64      286.21      7.06 o 
  -4   1  13     2791.15     2780.57     35.57 o 
  -3   1  13     1168.64     1206.44     17.71 o 
  -2   1  13     2745.22     2752.01     61.41 o 
  -1   1  13      294.92      284.20      4.24 o 
   0   1  13      959.34      945.31     13.42 o 
   1   1  13      292.93      283.91      4.96 o 
   2   1  13      694.20      703.04      8.00 o 
   3   1  13      821.44      822.77      9.46 o 
   4   1  13       98.99      102.88      3.12 o 
   5   1  13      122.48      126.05      3.65 o 
   6   1  13      199.34      208.34      4.73 o 
   7   1  13        0.48        3.40      2.67 o 
  -9   2  13      694.44      724.93     22.03 o 
  -8   2  13     1061.90     1076.82     17.55 o 
  -7   2  13      662.33      674.83     10.43 o 
  -6   2  13      730.26      733.61     10.99 o 
  -5   2  13       22.02       23.76      2.12 o 
  -4   2  13      101.02      100.68      3.22 o 
  -3   2  13      298.43      296.54      5.38 o 
  -2   2  13      281.67      284.73      5.14 o 
  -1   2  13      184.49      181.98      5.48 o 
   0   2  13       28.95       33.77      2.62 o 
   1   2  13      153.06      148.01      7.06 o 
   2   2  13      509.73      494.99      7.63 o 
   3   2  13      110.74      105.85      3.22 o 
   4   2  13      706.25      716.67     14.36 o 
   5   2  13      271.94      282.91      7.75 o 
   6   2  13      566.76      574.72     10.83 o 
   7   2  13      117.77      124.43      5.32 o 
  -9   3  13      281.25      280.74      8.59 o 
  -8   3  13      114.63      118.24      4.86 o 
  -7   3  13      561.31      556.60      9.21 o 
  -6   3  13      763.69      733.31     11.16 o 
  -5   3  13     2398.31     2340.63     30.56 o 
  -4   3  13      740.13      704.18     10.56 o 
  -3   3  13     1531.84     1496.46     20.11 o 
  -2   3  13       14.90       12.94      1.97 o 
  -1   3  13     2932.01     2878.39     36.87 o 
   0   3  13       65.59       62.92      2.69 o 
   1   3  13     1967.57     1935.47     25.36 o 
   2   3  13      321.63      323.31      5.84 o 
   3   3  13      228.41      242.59      5.48 o 
   4   3  13       54.28       54.16      3.86 o 
   5   3  13      514.92      560.50     19.93 o 
   6   3  13       17.01       14.98      4.56 o 
  -8   4  13      325.54      306.99      7.43 o 
  -7   4  13       73.53       78.40      3.68 o 
  -6   4  13      412.60      408.22      7.54 o 
  -5   4  13      275.90      267.31      5.67 o 
  -4   4  13      120.47      125.43      3.86 o 
  -3   4  13      299.62      292.73      5.70 o 
  -2   4  13        1.20        2.13      1.95 o 
  -1   4  13       74.53       78.66      3.15 o 
   0   4  13      214.86      220.55      4.80 o 
   1   4  13        2.29        6.31      2.01 o 
   2   4  13      435.54      420.47      7.17 o 
   3   4  13      173.57      177.67      4.18 o 
   4   4  13      459.59      466.94     10.76 o 
   5   4  13      631.37      632.10     20.59 o 
  -7   5  13      799.58      792.73     12.49 o 
  -6   5  13      169.51      171.42      5.03 o 
  -5   5  13      745.11      722.73     11.35 o 
  -4   5  13      118.24      116.76      4.04 o 
  -3   5  13      692.63      646.36     10.18 o 
  -2   5  13      580.40      573.62      9.24 o 
  -1   5  13      294.67      279.06      5.68 o 
   0   5  13     1593.23     1562.92     21.14 o 
   1   5  13      357.42      348.30      6.54 o 
   2   5  13     1797.70     1814.29     24.29 o 
   3   5  13      279.48      278.98      6.52 o 
   4   5  13      245.68      245.30      7.57 o 
  -5   6  13      148.33      144.02      4.79 o 
  -4   6  13       11.71       15.30      2.86 o 
  -3   6  13      601.47      605.37     11.49 o 
  -2   6  13       11.43       10.71      2.59 o 
  -1   6  13       46.45       48.76      3.09 o 
   0   6  13       15.10       12.26      2.53 o 
   1   6  13       27.69       32.47      3.91 o 
   2   6  13        6.05        9.46      2.85 o 
  -8   0  14      253.06      278.75      8.20 o 
  -6   0  14      929.35      959.85     19.22 o 
  -4   0  14     1314.55     1362.32     25.70 o 
  -2   0  14      505.29      497.56     10.66 o 
   0   0  14      895.14      881.02     13.72 o 
   2   0  14      894.51      885.88     19.69 o 
   4   0  14     2085.82     2124.32     37.49 o 
   6   0  14        1.02        3.90      5.20 o 
  -9   1  14      155.29      154.06      9.27 o 
  -8   1  14       57.01       63.70      3.06 o 
  -7   1  14      167.16      173.05      5.02 o 
  -6   1  14        0.90        0.87      2.06 o 
  -5   1  14       20.80       26.17      2.32 o 
  -4   1  14       12.29       15.36      1.63 o 
  -3   1  14      163.32      178.35      3.36 o 
  -2   1  14       21.40       24.56      1.76 o 
  -1   1  14       86.99       80.23      2.25 o 
   0   1  14      505.57      506.62      6.69 o 
   1   1  14      395.50      398.78      5.56 o 
   2   1  14      500.13      491.86      6.58 o 
   3   1  14      719.80      735.71     10.15 o 
   4   1  14       19.04       21.95      2.11 o 
   5   1  14     2109.41     2131.28     26.84 o 
   6   1  14      246.50      262.17      5.52 o 
  -9   2  14      127.02      136.03      9.01 o 
  -8   2  14      979.56      985.81     30.32 o 
  -7   2  14      700.10      711.26     13.86 o 
  -6   2  14      305.82      318.13      9.42 o 
  -5   2  14      925.28      945.84     13.49 o 
  -4   2  14       38.55       41.30      2.36 o 
  -3   2  14     1227.75     1181.00     16.23 o 
  -2   2  14      257.15      253.40      4.88 o 
  -1   2  14      521.18      490.75      7.74 o 
   0   2  14      541.13      537.41      8.28 o 
   1   2  14      953.54      943.76     13.19 o 
   2   2  14      816.76      799.03     10.04 o 
   3   2  14      366.21      368.21      7.10 o 
   4   2  14      468.55      462.52     10.38 o 
   5   2  14       13.41       17.97      3.50 o 
   6   2  14      168.11      167.07      6.59 o 
  -8   3  14      474.83      476.06     11.48 o 
  -7   3  14      185.21      191.94      5.40 o 
  -6   3  14      217.20      201.00      4.95 o 
  -5   3  14       17.53       28.31      3.91 o 
  -4   3  14       77.60       74.57      5.77 o 
  -3   3  14        0.59        1.06      1.96 o 
  -2   3  14     1258.43     1225.62     25.48 o 
  -1   3  14        0.26        2.43      1.89 o 
   0   3  14      405.51      391.20      6.73 o 
   1   3  14       39.42       35.87      2.36 o 
   2   3  14      941.19      937.40     13.32 o 
   3   3  14       15.37       13.51      3.60 o 
   4   3  14     1940.54     1924.67     34.60 o 
   5   3  14       98.50      106.87      5.42 o 
  -8   4  14       42.37       52.00      3.94 o 
  -7   4  14      883.91      891.45     13.56 o 
  -6   4  14      137.51      137.39      4.50 o 
  -5   4  14      897.33      862.34     12.90 o 
  -4   4  14      580.14      558.38      9.12 o 
  -3   4  14     1632.57     1536.70     33.16 o 
  -2   4  14     1309.28     1265.22     17.57 o 
  -1   4  14      878.89      865.60     20.62 o 
   0   4  14      331.58      317.76      6.05 o 
   1   4  14      777.85      781.84     11.62 o 
   2   4  14       81.07       84.11      3.44 o 
   3   4  14      522.43      511.76      9.44 o 
   4   4  14      200.60      195.21      6.61 o 
   5   4  14      170.05      181.83      6.73 o 
  -6   5  14       15.97       19.13      3.00 o 
  -5   5  14      215.85      213.77      6.70 o 
  -4   5  14       62.18       61.63      3.20 o 
  -3   5  14       32.46       37.79      2.85 o 
  -2   5  14       14.65       14.35      2.42 o 
  -1   5  14      576.14      554.94      9.10 o 
   0   5  14      230.08      219.54      5.20 o 
   1   5  14     1018.73      973.24     14.13 o 
   2   5  14      400.79      393.97      7.25 o 
   3   5  14      746.17      742.38     12.82 o 
  -4   6  14     1881.99     1849.50     25.32 o 
  -3   6  14       24.22       27.90      2.96 o 
  -2   6  14     1107.65     1067.61     20.93 o 
  -1   6  14        4.78        6.48      2.74 o 
   0   6  14      701.39      692.54     11.00 o 
   1   6  14       10.29        8.57      2.65 o 
  -9   0  15      134.41      141.53      8.92 o 
  -7   0  15      508.71      532.22     12.27 o 
  -5   0  15        2.93        5.30      2.88 o 
  -3   0  15      117.55      124.93      4.76 o 
  -1   0  15     1812.27     1763.95     32.23 o 
   1   0  15     4926.98     4830.66     84.53 o 
   3   0  15     4034.65     4195.34     91.14 o 
   5   0  15      510.44      522.23     11.56 o 
  -9   1  15      142.10      166.03      9.71 o 
  -8   1  15      258.28      269.32      8.28 o 
  -7   1  15      127.47      132.01      5.02 o 
  -6   1  15      449.70      455.89      9.15 o 
  -5   1  15      307.98      308.02      7.02 o 
  -4   1  15     2100.95     2092.22     34.75 o 
  -3   1  15      494.05      498.30      9.44 o 
  -2   1  15     2231.86     2201.39     28.60 o 
  -1   1  15       92.54       86.35      2.86 o 
   0   1  15     1494.99     1441.58     19.22 o 
   1   1  15       12.03       15.04      1.87 o 
   2   1  15       36.72       37.06      2.22 o 
   3   1  15       53.46       57.02      2.76 o 
   4   1  15      917.69      928.07     18.01 o 
   5   1  15      297.99      309.49     15.45 o 
   6   1  15     1132.20     1167.22     22.61 o 
  -9   2  15       29.35       26.22      6.39 o 
  -8   2  15        4.54        8.55      3.25 o 
  -7   2  15      142.50      144.04      6.33 o 
  -6   2  15       19.35       19.44      2.43 o 
  -5   2  15       66.74       70.91      3.06 o 
  -4   2  15      296.26      288.75      5.57 o 
  -3   2  15       42.30       39.14      2.32 o 
  -2   2  15      868.33      830.81     11.09 o 
  -1   2  15      335.51      330.50      5.92 o 
   0   2  15     1743.61     1713.09     22.70 o 
   1   2  15     1355.14     1314.06     17.79 o 
   2   2  15     1021.74     1018.84     14.22 o 
   3   2  15     1094.97     1097.82     17.22 o 
   4   2  15     1160.00     1182.44     42.74 o 
   5   2  15      640.02      657.79     15.03 o 
  -8   3  15       58.24       58.50      5.51 o 
  -7   3  15      958.54      962.07     16.37 o 
  -6   3  15       40.74       41.47      2.95 o 
  -5   3  15     1017.96      989.01     14.31 o 
  -4   3  15       45.88       44.58      2.73 o 
  -3   3  15     1040.70     1041.59     14.85 o 
  -2   3  15      958.62      911.39     21.15 o 
  -1   3  15     2652.23     2606.13     33.83 o 
   0   3  15      540.69      527.46      8.47 o 
   1   3  15       58.09       63.70      4.22 o 
   2   3  15        1.74        1.75      2.06 o 
   3   3  15       75.46       75.97      3.59 o 
   4   3  15       58.95       56.46      4.07 o 
   5   3  15      482.25      496.34     11.68 o 
  -7   4  15        0.06       -1.00      2.71 o 
  -6   4  15       10.32       12.01      2.71 o 
  -5   4  15      111.24      119.33      4.27 o 
  -4   4  15      163.54      157.88      4.49 o 
  -3   4  15      306.19      296.05      6.00 o 
  -2   4  15      177.20      179.19      4.68 o 
  -1   4  15       82.27       82.06      3.36 o 
   0   4  15     1426.29     1430.04     19.64 o 
   1   4  15       49.58       50.59      2.87 o 
   2   4  15     1765.44     1734.51     23.34 o 
   3   4  15        8.86        9.52      2.71 o 
   4   4  15      945.64      935.69     18.76 o 
  -6   5  15      510.92      484.58     10.67 o 
  -5   5  15      449.59      428.31      8.04 o 
  -4   5  15      516.81      494.23      8.72 o 
  -3   5  15      883.61      860.25     13.04 o 
  -2   5  15      111.75      112.64      4.20 o 
  -1   5  15      251.35      252.44      5.72 o 
   0   5  15        3.70        5.40      2.53 o 
   1   5  15      123.47      126.02      4.69 o 
   2   5  15        5.47        8.45      3.64 o 
  -2   6  15      103.13      103.37      4.23 o 
  -1   6  15      466.57      461.64      8.39 o 
  -8   0  16     1771.16     1954.97     36.73 o 
  -6   0  16     3908.83     4088.23     72.89 o 
  -4   0  16      533.56      538.02     11.92 o 
  -2   0  16       77.20       73.45      3.79 o 
   0   0  16      643.80      656.65     13.50 o 
   2   0  16     1387.45     1407.15     30.78 o 
   4   0  16      882.62      894.89     23.63 o 
  -8   1  16        6.78        7.17      2.96 o 
  -7   1  16        8.30        9.79      3.25 o 
  -6   1  16      224.77      221.59      6.10 o 
  -5   1  16     1082.74     1111.73     18.41 o 
  -4   1  16      701.55      703.72     12.56 o 
  -3   1  16     2753.71     2782.87     49.72 o 
  -2   1  16      356.24      348.00      7.35 o 
  -1   1  16     3765.12     3703.63     74.99 o 
   0   1  16      609.61      593.72      8.99 o 
   1   1  16     1072.10     1043.12     14.45 o 
   2   1  16      395.45      391.60      6.66 o 
   3   1  16      440.78      454.98     25.03 o 
   4   1  16      341.57      343.28      8.76 o 
   5   1  16      137.03      138.88      6.00 o 
  -8   2  16      715.03      761.96     14.10 o 
  -7   2  16      843.32      897.63     20.36 o 
  -6   2  16      820.06      822.30     14.61 o 
  -5   2  16     1131.37     1136.93     18.89 o 
  -4   2  16      554.22      538.66      8.66 o 
  -3   2  16      106.49      106.89      3.53 o 
  -2   2  16       56.77       60.47      2.82 o 
  -1   2  16       46.18       47.14      2.50 o 
   0   2  16      713.44      683.60     10.28 o 
   1   2  16      144.53      146.76      3.93 o 
   2   2  16      244.35      247.04      5.09 o 
   3   2  16      348.96      349.67      6.95 o 
   4   2  16      330.12      359.48      9.17 o 
   5   2  16      238.27      251.51      7.72 o 
  -7   3  16       17.87       22.27      3.60 o 
  -6   3  16      232.01      244.98      5.68 o 
  -5   3  16      110.76      108.99      3.97 o 
  -4   3  16     1196.54     1176.23     16.67 o 
  -3   3  16      220.11      224.44      6.48 o 
  -2   3  16     1810.77     1843.42     24.70 o 
  -1   3  16       23.70       29.62      2.83 o 
   0   3  16     1032.24     1031.05     14.69 o 
   1   3  16       52.14       51.84      2.76 o 
   2   3  16     1247.16     1229.17     17.06 o 
   3   3  16        0.38        1.80      3.22 o 
   4   3  16      169.03      164.02      7.25 o 
  -6   4  16       19.21       15.84      2.81 o 
  -5   4  16      570.65      563.43      9.51 o 
  -4   4  16       12.72       15.85      2.62 o 
  -3   4  16      121.24      120.34      4.09 o 
  -2   4  16       49.19       45.59      2.90 o 
  -1   4  16      157.52      151.06      4.41 o 
   0   4  16      157.14      162.16      4.48 o 
   1   4  16      280.22      291.62      6.02 o 
   2   4  16      248.51      249.39      6.27 o 
   3   4  16      260.29      267.11      7.95 o 
  -5   5  16      264.76      268.58      6.40 o 
  -4   5  16      623.22      616.12     10.32 o 
  -3   5  16       57.41       50.58      3.24 o 
  -2   5  16      643.67      637.66     10.42 o 
  -1   5  16       67.88       69.91      3.55 o 
   0   5  16      432.59      418.36      7.77 o 
   1   5  16      165.39      174.40      5.04 o 
  -5   0  17     1904.26     2043.78     37.94 o 
  -3   0  17     2802.93     2880.24     51.91 o 
  -1   0  17      282.83      272.11     12.88 o 
   1   0  17      300.81      297.41      7.58 o 
   3   0  17      267.18      301.51     10.49 o 
  -8   1  17      215.16      229.56      6.56 o 
  -7   1  17      114.04      121.17      6.37 o 
  -6   1  17        3.17        4.51      2.98 o 
  -5   1  17        1.47        2.82      2.74 o 
  -4   1  17       80.85       86.37      4.92 o 
  -3   1  17       32.90       29.40      2.97 o 
  -2   1  17      257.21      253.90      8.74 o 
  -1   1  17        2.37        2.63      2.84 o 
   0   1  17      220.77      226.60     12.57 o 
   1   1  17       31.41       32.54      2.34 o 
   2   1  17      380.17      386.04      6.77 o 
   3   1  17      386.64      388.50      7.75 o 
   4   1  17       95.19      101.48      4.99 o 
  -7   2  17      892.59      975.53     17.13 o 
  -6   2  17      589.53      615.65     11.91 o 
  -5   2  17      897.27      895.95     19.19 o 
  -4   2  17      472.00      471.96      8.44 o 
  -3   2  17      109.80      101.98      3.88 o 
  -2   2  17     1562.33     1559.21     21.15 o 
  -1   2  17      287.84      277.52      5.59 o 
   0   2  17      742.90      735.11     11.04 o 
   1   2  17       61.44       60.86      2.85 o 
   2   2  17      232.86      235.55      5.81 o 
   3   2  17      121.02      112.67      5.68 o 
   4   2  17       22.42       31.97      3.84 o 
  -7   3  17      212.24      214.84      6.86 o 
  -6   3  17      112.45      112.51      5.19 o 
  -5   3  17        1.39        2.80      2.44 o 
  -4   3  17      364.99      341.28      6.73 o 
  -3   3  17       38.96       39.68      2.82 o 
  -2   3  17      209.09      202.11      4.97 o 
  -1   3  17      360.93      348.14      6.91 o 
   0   3  17       22.24       23.10      2.61 o 
   1   3  17      385.69      378.67      6.99 o 
   2   3  17       47.50       53.01      3.38 o 
   3   3  17      358.83      380.85      9.71 o 
  -6   4  17     1098.46     1078.04     15.94 o 
  -5   4  17       45.42       42.68      3.25 o 
  -4   4  17      844.80      818.76     12.64 o 
  -3   4  17       30.30       35.41      3.02 o 
  -2   4  17      668.21      661.23     10.63 o 
  -1   4  17      408.82      436.09      7.85 o 
   0   4  17      437.29      457.69      9.19 o 
   1   4  17      610.13      617.64     10.00 o 
   2   4  17      132.09      137.39      4.86 o 
  -3   5  17        1.00        1.12      2.61 o 
  -2   5  17        4.72        6.86      2.68 o 
  -1   5  17       51.35       54.38      3.39 o 
   0   5  17      185.21      187.56      5.19 o 
  -6   0  18       73.50       76.07      7.88 o 
  -4   0  18      140.85      152.92     10.23 o 
  -2   0  18       41.23       43.43      3.50 o 
   0   0  18      424.87      418.19     15.93 o 
  -7   1  18      650.58      655.35     14.91 o 
  -6   1  18       99.53      104.05      4.66 o 
  -5   1  18      183.42      179.26      5.63 o 
  -4   1  18      411.53      406.16     15.03 o 
  -3   1  18      123.26      122.96      4.71 o 
  -2   1  18       40.10       39.87      3.23 o 
  -1   1  18      194.86      186.29      5.36 o 
   0   1  18        1.85        2.94      2.42 o 
   1   1  18      382.68      400.42      8.21 o 
   2   1  18        1.40        1.22      2.50 o 
   3   1  18      230.52      232.54      9.68 o 
  -7   2  18        5.50        6.85      3.42 o 
  -6   2  18       11.83       20.77      3.38 o 
  -5   2  18       30.35       35.39      3.62 o 
  -4   2  18        2.38        6.15      3.66 o 
  -3   2  18      180.25      178.04      7.70 o 
  -2   2  18      226.25      210.30      6.03 o 
  -1   2  18      166.83      164.73      5.26 o 
   0   2  18       35.41       36.09      2.67 o 
   1   2  18      918.89      915.63     15.08 o 
   2   2  18      292.39      294.66      6.61 o 
   3   2  18      504.50      518.42     11.77 o 
  -6   3  18      751.88      729.08     13.75 o 
  -5   3  18        9.19       12.31      3.42 o 
  -4   3  18      718.31      708.21     13.30 o 
  -3   3  18        5.20        5.11      2.47 o 
  -2   3  18      244.14      248.75      5.62 o 
  -1   3  18        0.75        1.73      2.33 o 
   0   3  18      382.48      372.83      7.08 o 
   1   3  18       52.77       52.89      3.06 o 
   2   3  18       85.32       86.83      4.09 o 
  -4   4  18        0.64        2.35      2.63 o 
  -3   4  18      395.60      388.97     10.87 o 
  -2   4  18      780.58      741.16     11.71 o 
  -1   4  18      380.22      372.49      7.26 o 
   0   4  18      195.30      201.52      5.22 o 
   1   4  18      584.68      601.50      9.99 o 
  -7   0  19       20.50       26.51      6.54 o 
  -5   0  19      724.23      826.96     27.56 o 
  -3   0  19     1197.15     1276.88     39.01 o 
  -1   0  19      266.31      238.61     12.27 o 
   1   0  19      155.58      168.44      9.82 o 
  -6   1  19       17.90       22.19      3.34 o 
  -5   1  19       37.78       40.05      3.99 o 
  -4   1  19      372.68      380.72      8.50 o 
  -3   1  19      251.11      243.31      6.48 o 
  -2   1  19      956.68      943.54     16.24 o 
  -1   1  19      448.04      420.76      8.78 o 
   0   1  19     2174.67     2189.06     33.68 o 
   1   1  19      167.43      167.72      5.52 o 
   2   1  19     1106.27     1138.61     29.47 o 
  -6   2  19      298.05      316.37      7.97 o 
  -5   2  19      306.04      309.25      8.41 o 
  -4   2  19      271.81      264.83      7.08 o 
  -3   2  19      351.52      351.42     10.97 o 
  -2   2  19       65.48       70.08      4.03 o 
  -1   2  19      579.62      550.01     10.76 o 
   0   2  19        0.02        1.57      2.89 o 
   1   2  19       14.46       13.30      2.99 o 
   2   2  19       38.38       41.54      5.38 o 
  -5   3  19      156.94      168.62      6.15 o 
  -4   3  19        7.76        8.89      3.38 o 
  -3   3  19      586.91      568.27     11.44 o 
  -2   3  19       80.17       78.75      5.35 o 
  -1   3  19     1521.33     1493.07     27.31 o 
   0   3  19      180.81      186.34      5.10 o 
   1   3  19     1027.03     1055.26     15.37 o 
  -4   0  20     1599.09     1785.93     52.35 o 
  -2   0  20     1619.62     1649.41     48.54 o 
   0   0  20      524.52      523.61     19.10 o 
  -5   1  20      248.12      251.57      6.93 o 
  -4   1  20       50.62       44.60      3.66 o 
  -3   1  20       83.97       78.48      4.09 o 
  -2   1  20       14.81       15.90      3.10 o 
  -1   1  20      760.71      769.98     16.48 o 
   0   1  20       43.51       48.02      3.22 o 
   1   1  20      478.24      504.51      9.99 o 
  -4   2  20      493.60      520.34     10.75 o 
  -3   2  20      567.40      563.43     11.17 o 
  -2   2  20      272.21      290.21      7.56 o 
  -1   2  20      489.16      505.55     10.33 o 
   0   2  20       25.14       23.59      3.48 o 
  -2   3  20      147.24      143.26      5.77 o 
  -3   0  21      297.97      331.42     15.55 o 
  -1   0  21       92.67      108.19      8.98 o 
  -3   1  21      462.63      469.50     13.37 o 
  -2   1  21      273.82      269.46      9.82 o 
  -1   1  21       41.44       41.37      5.31 o 
                                                 
